# Supplementary material for: Autophagy of germ-granule components, PGL-1 and PGL-3, contributes to DNA damage-induced germ cell apoptosis in C. elegans
Source: PLoS Genet. 2019 May 24;15(5):e1008150. doi: 10.1371/journal.pgen.1008150 (PMC6534287; doi:10.1371/journal.pgen.1008150)
Supplement: S3 Table — (XLSX) [file pgen.1008150.s003.xlsx]

## Sheet: Fig 1B
strain	AO-positive germ cells per gonad arm
N2	4
N2	3
N2	4
N2	5
N2	4
N2	5
N2	5
N2	3
N2	6
N2	5
N2	5
N2	5
N2	5
N2	5
N2	4
N2	6
N2	5
N2	4
N2	5
N2	3
N2	1
N2	2
N2	4
N2	4
N2	3
N2	3
N2	5
N2	3
N2	3
N2	4
N2	2
N2	4
N2	4
N2	4
N2	5
N2	5
N2	5
N2	4
N2	5
atg-13	7
atg-13	9
atg-13	7
atg-13	7
atg-13	9
atg-13	7
atg-13	7
atg-13	12
atg-13	11
atg-13	9
atg-13	10
atg-13	7
atg-13	11
atg-13	12
atg-13	7
atg-13	5
atg-13	5
atg-13	13
atg-13	7
atg-13	5
atg-13	7
atg-13	7
atg-13	4
atg-13	10
atg-13	6
atg-13	11
atg-13	7
atg-13	8
atg-13	8
atg-13	8
atg-13	6
atg-13	6
atg-13	7
atg-9	6
atg-9	8
atg-9	8
atg-9	7
atg-9	6
atg-9	6
atg-9	7
atg-9	6
atg-9	5
atg-9	3
atg-9	4
atg-9	5
atg-9	6
atg-9	4
atg-9	7
atg-9	4
atg-9	8
atg-9	5
atg-9	8
atg-9	5
atg-9	6
atg-9	3
atg-9	7
atg-9	7
atg-9	6
atg-9	3
atg-9	8
atg-9	8
atg-9	4
atg-9	6
atg-9	7
epg-8	4
epg-8	1
epg-8	4
epg-8	4
epg-8	2
epg-8	1
epg-8	8
epg-8	11
epg-8	5
epg-8	6
epg-8	3
epg-8	2
epg-8	7
epg-8	3
epg-8	3
epg-8	5
epg-8	6
epg-8	3
epg-8	6
epg-8	2
epg-8	3
epg-8	2
epg-8	3
epg-8	2
epg-8	10
epg-8	6
epg-8	5
epg-8	4
epg-8	2
epg-8	2
epg-8	2
epg-8	9
epg-8	4
epg-8	4
epg-8	3
epg-8	1
epg-8	3
epg-8	3
epg-8	3
epg-8	2
epg-8	3
epg-8	5
atg-3	6
atg-3	5
atg-3	6
atg-3	4
atg-3	5
atg-3	4
atg-3	4
atg-3	7
atg-3	6
atg-3	3
atg-3	3
atg-3	2
atg-3	5
atg-3	6
atg-3	8
atg-3	3
atg-3	7
atg-3	5
atg-3	5
atg-3	3
atg-3	5
atg-3	4
atg-3	5
atg-3	3
atg-3	6
atg-3	4
atg-3	5
atg-3	3
atg-3	3
atg-3	6
atg-3	4
atg-3	5
atg-3	3
atg-4.1	8
atg-4.1	7
atg-4.1	4
atg-4.1	7
atg-4.1	7
atg-4.1	7
atg-4.1	8
atg-4.1	9
atg-4.1	7
atg-4.1	6
atg-4.1	6
atg-4.1	6
atg-4.1	6
atg-4.1	5
atg-4.1	9
atg-4.1	9
atg-4.1	6
atg-4.1	7
atg-4.1	8
atg-4.1	7
atg-4.1	7
atg-4.1	8
atg-4.1	5
atg-4.1	6
atg-4.1	7
atg-4.1	6
atg-4.1	7
atg-4.1	8
atg-4.1	6
atg-4.1	5
atg-4.1	3
atg-4.1	7
atg-4.1	6
atg-4.1	6
atg-4.1	8
atg-4.1	7
atg-4.2	5
atg-4.2	6
atg-4.2	6
atg-4.2	6
atg-4.2	7
atg-4.2	6
atg-4.2	8
atg-4.2	7
atg-4.2	8
atg-4.2	7
atg-4.2	9
atg-4.2	8
atg-4.2	10
atg-4.2	6
atg-4.2	8
atg-4.2	13
atg-4.2	7
atg-4.2	8
atg-4.2	8
atg-4.2	9
atg-4.2	7
atg-4.2	6
atg-4.2	7
atg-4.2	10
atg-4.2	6
atg-4.2	10
atg-4.2	7
atg-2	3
atg-2	3
atg-2	6
atg-2	7
atg-2	6
atg-2	5
atg-2	1
atg-2	4
atg-2	6
atg-2	5
atg-2	5
atg-2	4
atg-2	4
atg-2	4
atg-2	5
atg-2	6
atg-2	6
atg-2	5
atg-2	4
atg-2	3
atg-2	6
atg-2	3
atg-2	2
atg-2	2
atg-2	3
atg-18	5
atg-18	5
atg-18	4
atg-18	6
atg-18	5
atg-18	5
atg-18	5
atg-18	6
atg-18	5
atg-18	3
atg-18	3
atg-18	4
atg-18	3
atg-18	2
atg-18	3
atg-18	4
atg-18	4
atg-18	4
atg-18	4
atg-18	4
atg-18	3
atg-18	5
atg-18	5
atg-18	3
atg-18	2
atg-18	6
atg-18	5
atg-18	4
atg-18	3
atg-18	3
atg-18	2
atg-18	2
atg-18	3
atg-18	2
atg-18	1
atg-18	1
atg-18	2
atg-18	3
epg-5	4
epg-5	5
epg-5	4
epg-5	3
epg-5	5
epg-5	5
epg-5	4
epg-5	4
epg-5	6
epg-5	5
epg-5	4
epg-5	2
epg-5	3
epg-5	3
epg-5	4
epg-5	5
epg-5	5
epg-5	6
epg-5	4
epg-5	4
epg-5	3
epg-5	3
epg-5	5
epg-5	5
epg-5	4
epg-5	5
epg-5	3
epg-9	8
epg-9	9
epg-9	6
epg-9	5
epg-9	2
epg-9	2
epg-9	7
epg-9	8
epg-9	9
epg-9	5
epg-9	6
epg-9	5
epg-9	4
epg-9	2
epg-9	9
epg-9	7
epg-9	7
epg-9	3
epg-9	1
epg-9	2
epg-9	2
epg-9	4
epg-9	7
epg-9	6
epg-9	6
epg-9	3
epg-9	5
epg-9	5
epg-9	1
epg-9	7
epg-9	5
epg-9	6
epg-9	5
epg-9	4
epg-9	3
epg-9	4
epg-9	5
epg-9	3
epg-9	2

## Sheet: Fig 1C
strain	RNAi	AO-positive germ cells per gonad arm	UV
N2	mock	3	-
N2	mock	4	-
N2	mock	4	-
N2	mock	2	-
N2	mock	5	-
N2	mock	3	-
N2	mock	4	-
N2	mock	6	-
N2	mock	4	-
N2	mock	5	-
N2	mock	4	-
N2	mock	2	-
N2	mock	3	-
N2	mock	1	-
N2	mock	6	-
N2	mock	5	-
N2	mock	6	-
N2	mock	6	-
N2	mock	4	-
N2	mock	6	-
N2	mock	5	-
N2	mock	5	-
N2	mock	6	+
N2	mock	7	+
N2	mock	8	+
N2	mock	7	+
N2	mock	6	+
N2	mock	7	+
N2	mock	4	+
N2	mock	5	+
N2	mock	9	+
N2	mock	8	+
N2	mock	8	+
N2	mock	7	+
N2	mock	8	+
N2	mock	6	+
N2	mock	8	+
N2	mock	9	+
N2	mock	8	+
N2	mock	8	+
N2	mock	7	+
N2	mock	7	+
N2	mock	8	+
N2	mock	7	+
N2	mock	9	+
N2	mock	7	+
N2	mock	7	+
N2	mock	7	+
N2	cep-1	3	-
N2	cep-1	2	-
N2	cep-1	4	-
N2	cep-1	4	-
N2	cep-1	5	-
N2	cep-1	6	-
N2	cep-1	5	-
N2	cep-1	4	-
N2	cep-1	3	-
N2	cep-1	4	-
N2	cep-1	5	-
N2	cep-1	5	-
N2	cep-1	5	-
N2	cep-1	3	-
N2	cep-1	2	-
N2	cep-1	2	-
N2	cep-1	3	-
N2	cep-1	4	-
N2	cep-1	4	-
N2	cep-1	5	-
N2	cep-1	5	-
N2	cep-1	4	+
N2	cep-1	5	+
N2	cep-1	3	+
N2	cep-1	2	+
N2	cep-1	4	+
N2	cep-1	5	+
N2	cep-1	5	+
N2	cep-1	4	+
N2	cep-1	2	+
N2	cep-1	3	+
N2	cep-1	3	+
N2	cep-1	4	+
N2	cep-1	5	+
N2	cep-1	5	+
N2	cep-1	5	+
N2	cep-1	4	+
N2	cep-1	3	+
N2	cep-1	4	+
N2	cep-1	4	+
N2	cep-1	4	+
N2	cep-1	2	+
N2	cep-1	5	+
N2	cep-1	5	+
atg-13	mock	5	-
atg-13	mock	6	-
atg-13	mock	7	-
atg-13	mock	5	-
atg-13	mock	4	-
atg-13	mock	3	-
atg-13	mock	5	-
atg-13	mock	6	-
atg-13	mock	6	-
atg-13	mock	7	-
atg-13	mock	5	-
atg-13	mock	4	-
atg-13	mock	5	-
atg-13	mock	5	-
atg-13	mock	6	-
atg-13	mock	6	-
atg-13	mock	5	-
atg-13	mock	7	-
atg-13	mock	8	-
atg-13	mock	7	-
atg-13	mock	6	-
atg-13	mock	7	-
atg-13	mock	6	-
atg-13	mock	5	-
atg-13	mock	5	-
atg-13	mock	6	-
atg-13	mock	6	-
atg-13	cep-1	7	-
atg-13	cep-1	6	-
atg-13	cep-1	6	-
atg-13	cep-1	5	-
atg-13	cep-1	4	-
atg-13	cep-1	5	-
atg-13	cep-1	5	-
atg-13	cep-1	6	-
atg-13	cep-1	7	-
atg-13	cep-1	7	-
atg-13	cep-1	5	-
atg-13	cep-1	5	-
atg-13	cep-1	5	-
atg-13	cep-1	6	-
atg-13	cep-1	6	-
atg-13	cep-1	5	-
atg-13	cep-1	5	-
atg-13	cep-1	7	-
atg-13	cep-1	8	-
atg-13	cep-1	4	-
atg-13	cep-1	6	-
atg-13	cep-1	7	-
atg-13	cep-1	6	-
atg-13	cep-1	5	-
atg-13	cep-1	5	-
atg-13	cep-1	7	-
atg-13	cep-1	7	-
atg-9	mock	6	-
atg-9	mock	6	-
atg-9	mock	6	-
atg-9	mock	5	-
atg-9	mock	4	-
atg-9	mock	5	-
atg-9	mock	5	-
atg-9	mock	6	-
atg-9	mock	7	-
atg-9	mock	6	-
atg-9	mock	5	-
atg-9	mock	5	-
atg-9	mock	5	-
atg-9	mock	6	-
atg-9	mock	5	-
atg-9	mock	5	-
atg-9	mock	5	-
atg-9	mock	7	-
atg-9	mock	6	-
atg-9	mock	4	-
atg-9	mock	6	-
atg-9	mock	6	-
atg-9	mock	6	-
atg-9	mock	5	-
atg-9	mock	6	-
atg-9	mock	7	-
atg-9	mock	6	-
atg-9	cep-1	7	-
atg-9	cep-1	5	-
atg-9	cep-1	6	-
atg-9	cep-1	6	-
atg-9	cep-1	4	-
atg-9	cep-1	7	-
atg-9	cep-1	6	-
atg-9	cep-1	5	-
atg-9	cep-1	5	-
atg-9	cep-1	6	-
atg-9	cep-1	5	-
atg-9	cep-1	7	-
atg-9	cep-1	4	-
atg-9	cep-1	5	-
atg-9	cep-1	6	-
atg-9	cep-1	6	-
atg-9	cep-1	7	-
atg-9	cep-1	5	-
atg-9	cep-1	5	-
atg-9	cep-1	6	-
atg-9	cep-1	6	-
atg-9	cep-1	6	-
atg-9	cep-1	6	-
atg-9	cep-1	5	-
atg-9	cep-1	6	-
atg-4.1	mock	7	-
atg-4.1	mock	8	-
atg-4.1	mock	9	-
atg-4.1	mock	10	-
atg-4.1	mock	8	-
atg-4.1	mock	7	-
atg-4.1	mock	6	-
atg-4.1	mock	5	-
atg-4.1	mock	8	-
atg-4.1	mock	9	-
atg-4.1	mock	9	-
atg-4.1	mock	5	-
atg-4.1	mock	6	-
atg-4.1	mock	7	-
atg-4.1	mock	8	-
atg-4.1	mock	5	-
atg-4.1	mock	6	-
atg-4.1	mock	5	-
atg-4.1	mock	9	-
atg-4.1	mock	9	-
atg-4.1	mock	8	-
atg-4.1	mock	8	-
atg-4.1	cep-1	7	-
atg-4.1	cep-1	5	-
atg-4.1	cep-1	8	-
atg-4.1	cep-1	8	-
atg-4.1	cep-1	10	-
atg-4.1	cep-1	7	-
atg-4.1	cep-1	7	-
atg-4.1	cep-1	7	-
atg-4.1	cep-1	7	-
atg-4.1	cep-1	4	-
atg-4.1	cep-1	7	-
atg-4.1	cep-1	4	-
atg-4.1	cep-1	6	-
atg-4.1	cep-1	10	-
atg-4.1	cep-1	7	-
atg-4.1	cep-1	1	-
atg-4.1	cep-1	6	-
atg-4.1	cep-1	7	-
atg-4.1	cep-1	13	-
atg-4.1	cep-1	2	-
atg-4.1	cep-1	5	-
atg-4.1	cep-1	5	-
atg-4.1	cep-1	6	-
atg-4.1	cep-1	6	-
atg-4.1	cep-1	9	-
atg-4.1	cep-1	10	-
atg-4.1	cep-1	5	-
atg-4.1	cep-1	5	-
atg-4.1	cep-1	5	-
atg-4.1	cep-1	9	-
atg-4.1	cep-1	11	-
atg-4.1	cep-1	12	-
atg-4.1	cep-1	7	-
atg-4.1	cep-1	5	-
atg-4.1	cep-1	7	-
atg-4.1	cep-1	9	-
atg-4.1	cep-1	12	-
atg-4.1	cep-1	7	-
atg-4.1	cep-1	7	-
atg-4.1	cep-1	5	-
atg-4.1	cep-1	4	-
atg-4.1	cep-1	13	-
atg-4.1	cep-1	7	-
atg-4.1	cep-1	5	-
atg-4.2	mock	7	-
atg-4.2	mock	7	-
atg-4.2	mock	8	-
atg-4.2	mock	6	-
atg-4.2	mock	7	-
atg-4.2	mock	8	-
atg-4.2	mock	5	-
atg-4.2	mock	9	-
atg-4.2	mock	12	-
atg-4.2	mock	4	-
atg-4.2	mock	6	-
atg-4.2	mock	5	-
atg-4.2	mock	8	-
atg-4.2	mock	7	-
atg-4.2	mock	6	-
atg-4.2	mock	4	-
atg-4.2	mock	5	-
atg-4.2	mock	5	-
atg-4.2	mock	6	-
atg-4.2	mock	9	-
atg-4.2	mock	7	-
atg-4.2	mock	8	-
atg-4.2	cep-1	5	-
atg-4.2	cep-1	7	-
atg-4.2	cep-1	8	-
atg-4.2	cep-1	6	-
atg-4.2	cep-1	8	-
atg-4.2	cep-1	5	-
atg-4.2	cep-1	5	-
atg-4.2	cep-1	9	-
atg-4.2	cep-1	12	-
atg-4.2	cep-1	4	-
atg-4.2	cep-1	4	-
atg-4.2	cep-1	6	-
atg-4.2	cep-1	8	-
atg-4.2	cep-1	6	-
atg-4.2	cep-1	10	-
atg-4.2	cep-1	6	-
atg-4.2	cep-1	7	-
atg-4.2	cep-1	7	-
atg-4.2	cep-1	6	-
atg-4.2	cep-1	5	-
atg-4.2	cep-1	6	-
atg-4.2	cep-1	5	-
atg-4.2	cep-1	6	-
atg-4.2	cep-1	7	-
atg-4.2	cep-1	9	-
atg-4.2	cep-1	8	-
atg-4.2	cep-1	9	-
atg-4.2	cep-1	5	-
atg-4.2	cep-1	7	-
atg-4.2	cep-1	7	-
atg-4.2	cep-1	6	-
atg-4.2	cep-1	5	-
atg-4.2	cep-1	5	-
atg-4.2	cep-1	4	-
atg-4.2	cep-1	6	-
atg-4.2	cep-1	5	-
atg-4.2	cep-1	4	-
atg-4.2	cep-1	8	-
atg-4.2	cep-1	6	-
atg-4.2	cep-1	9	-
atg-4.2	cep-1	8	-
atg-4.2	cep-1	5	-
atg-4.2	cep-1	5	-
atg-4.2	cep-1	4	-
atg-4.2	cep-1	5	-
atg-4.2	cep-1	9	-
atg-4.2	cep-1	6	-
atg-4.2	cep-1	4	-
atg-4.2	cep-1	6	-
atg-4.2	cep-1	7	-

## Sheet: Fig 2
genotype	AO-positive germ cells per gonad arm	UV
N2	3	-
N2	4	-
N2	4	-
N2	2	-
N2	5	-
N2	3	-
N2	4	-
N2	6	-
N2	4	-
N2	5	-
N2	4	-
N2	2	-
N2	3	-
N2	1	-
N2	4	-
N2	5	-
N2	5	-
N2	5	-
N2	7	+
N2	8	+
N2	7	+
N2	6	+
N2	7	+
N2	7	+
N2	6	+
N2	9	+
N2	8	+
N2	8	+
N2	7	+
N2	8	+
N2	7	+
N2	8	+
N2	6	+
N2	7	+
N2	6	+
N2	5	+
N2	6	+
N2	7	+
N2	8	+
N2	7	+
N2	5	+
N2	8	+
pgl-1 RNAi	8	-
pgl-1 RNAi	9	-
pgl-1 RNAi	6	-
pgl-1 RNAi	6	-
pgl-1 RNAi	5	-
pgl-1 RNAi	4	-
pgl-1 RNAi	1	-
pgl-1 RNAi	6	-
pgl-1 RNAi	2	-
pgl-1 RNAi	8	-
pgl-1 RNAi	1	-
pgl-1 RNAi	4	-
pgl-1 RNAi	4	-
pgl-1 RNAi	3	-
pgl-1 RNAi	5	-
pgl-1 RNAi	3	-
pgl-1 RNAi	7	-
pgl-1 RNAi	5	-
pgl-1 RNAi	7	-
pgl-1 RNAi	6	-
pgl-1 RNAi	6	-
pgl-1 RNAi	5	-
pgl-1 RNAi	8	-
pgl-1 RNAi	4	-
pgl-1 RNAi	4	-
pgl-1 RNAi	2	-
pgl-1 RNAi	4	-
pgl-1 RNAi	6	-
pgl-1 RNAi	3	-
pgl-1 RNAi	3	-
pgl-1 RNAi	4	-
pgl-1 RNAi	6	-
pgl-1 RNAi	8	-
pgl-1 RNAi	5	-
pgl-1 RNAi	8	-
pgl-1 RNAi	3	-
pgl-1 RNAi	5	-
pgl-1 RNAi	7	-
pgl-1 RNAi	3	-
pgl-1 RNAi	8	-
pgl-1 RNAi	7	-
pgl-1 RNAi	6	-
pgl-1 RNAi	6	-
pgl-1 RNAi	5	-
pgl-1 RNAi	6	-
pgl-1 RNAi	7	-
pgl-1 RNAi	6	-
pgl-1 RNAi	6	-
pgl-1 RNAi	7	-
pgl-1 RNAi	3	-
pgl-1 RNAi	3	-
pgl-1 RNAi	3	-
pgl-1 RNAi	6	-
pgl-1 RNAi	6	-
pgl-1 RNAi	3	-
pgl-1 RNAi	3	-
pgl-1 RNAi	4	-
pgl-1 RNAi	3	-
pgl-1 RNAi	7	-
pgl-1 RNAi	3	-
pgl-1 RNAi	4	-
pgl-1 RNAi	3	-
pgl-1 RNAi	5	-
pgl-1 RNAi	7	-
pgl-1 RNAi	3	-
pgl-1 RNAi	2	-
pgl-1 RNAi	9	+
pgl-1 RNAi	10	+
pgl-1 RNAi	8	+
pgl-1 RNAi	7	+
pgl-1 RNAi	4	+
pgl-1 RNAi	6	+
pgl-1 RNAi	9	+
pgl-1 RNAi	12	+
pgl-1 RNAi	8	+
pgl-1 RNAi	9	+
pgl-1 RNAi	7	+
pgl-1 RNAi	11	+
pgl-1 RNAi	6	+
pgl-1 RNAi	9	+
pgl-1 RNAi	10	+
pgl-1 RNAi	7	+
pgl-1 RNAi	7	+
pgl-1 RNAi	12	+
pgl-1 RNAi	9	+
pgl-1 RNAi	8	+
pgl-1 RNAi	5	+
pgl-1 RNAi	9	+
pgl-1 RNAi	8	+
pgl-1 RNAi	9	+
pgl-1 RNAi	6	+
pgl-1 RNAi	7	+
pgl-1 RNAi	12	+
pgl-1 RNAi	5	+
pgl-1 RNAi	8	+
pgl-1 RNAi	8	+
pgl-1 RNAi	11	+
pgl-1 RNAi	10	+
pgl-1 RNAi	15	+
pgl-1 RNAi	10	+
pgl-1 RNAi	10	+
pgl-1 RNAi	8	+
pgl-1 RNAi	8	+
pgl-1 RNAi	5	+
pgl-1 RNAi	10	+
pgl-1 RNAi	6	+
pgl-1 RNAi	7	+
pgl-1 RNAi	12	+
pgl-1 RNAi	9	+
pgl-1 RNAi	13	+
pgl-1 RNAi	8	+
pgl-1 RNAi	12	+
pgl-1 RNAi	11	+
pgl-1 RNAi	6	+
pgl-1 RNAi	6	+
pgl-1 RNAi	6	+
pgl-1 RNAi	8	+
pgl-1 RNAi	10	+
pgl-1 RNAi	9	+
pgl-1 RNAi	7	+
pgl-1 RNAi	12	+
pgl-1 RNAi	10	+
pgl-1 RNAi	8	+
pgl-1 RNAi	11	+
pgl-1 RNAi	8	+
pgl-1 RNAi	7	+
pgl-1 RNAi	6	+
pgl-1 RNAi	9	+
pgl-1 RNAi	5	+
pgl-3 RNAi	6	-
pgl-3 RNAi	6	-
pgl-3 RNAi	7	-
pgl-3 RNAi	6	-
pgl-3 RNAi	2	-
pgl-3 RNAi	2	-
pgl-3 RNAi	3	-
pgl-3 RNAi	2	-
pgl-3 RNAi	1	-
pgl-3 RNAi	3	-
pgl-3 RNAi	2	-
pgl-3 RNAi	3	-
pgl-3 RNAi	3	-
pgl-3 RNAi	5	-
pgl-3 RNAi	2	-
pgl-3 RNAi	6	-
pgl-3 RNAi	8	-
pgl-3 RNAi	6	-
pgl-3 RNAi	4	-
pgl-3 RNAi	6	-
pgl-3 RNAi	6	-
pgl-3 RNAi	5	-
pgl-3 RNAi	8	-
pgl-3 RNAi	7	-
pgl-3 RNAi	5	-
pgl-3 RNAi	4	-
pgl-3 RNAi	5	-
pgl-3 RNAi	6	-
pgl-3 RNAi	5	-
pgl-3 RNAi	4	-
pgl-3 RNAi	4	-
pgl-3 RNAi	5	-
pgl-3 RNAi	6	-
pgl-3 RNAi	7	-
pgl-3 RNAi	3	-
pgl-3 RNAi	2	-
pgl-3 RNAi	3	-
pgl-3 RNAi	4	-
pgl-3 RNAi	5	-
pgl-3 RNAi	5	+
pgl-3 RNAi	5	+
pgl-3 RNAi	6	+
pgl-3 RNAi	7	+
pgl-3 RNAi	4	+
pgl-3 RNAi	5	+
pgl-3 RNAi	2	+
pgl-3 RNAi	5	+
pgl-3 RNAi	5	+
pgl-3 RNAi	10	+
pgl-3 RNAi	3	+
pgl-3 RNAi	3	+
pgl-3 RNAi	3	+
pgl-3 RNAi	6	+
pgl-3 RNAi	8	+
pgl-3 RNAi	9	+
pgl-3 RNAi	6	+
pgl-3 RNAi	8	+
pgl-3 RNAi	5	+
pgl-3 RNAi	7	+
pgl-3 RNAi	7	+
pgl-3 RNAi	9	+
pgl-3 RNAi	9	+
pgl-3 RNAi	5	+
pgl-3 RNAi	16	+
pgl-3 RNAi	18	+
pgl-3 RNAi	9	+
pgl-3 RNAi	10	+
pgl-3 RNAi	9	+
pgl-3 RNAi	6	+
pgl-3 RNAi	10	+
pgl-3 RNAi	8	+
pgl-3 RNAi	6	+
pgl-3 RNAi	6	+
pgl-3 RNAi	9	+
pgl-3 RNAi	7	+
pgl-3 RNAi	9	+
pgl-3 RNAi	6	+
pgl-3 RNAi	7	+
pgl-3 RNAi	8	+
pgl-3 RNAi	8	+
pgl-3 RNAi	9	+
pgl-3 RNAi	10	+
pgl-1	8	-
pgl-1	7	-
pgl-1	6	-
pgl-1	7	-
pgl-1	7	-
pgl-1	7	-
pgl-1	8	-
pgl-1	4	-
pgl-1	5	-
pgl-1	5	-
pgl-1	7	-
pgl-1	8	-
pgl-1	8	-
pgl-1	6	-
pgl-1	4	-
pgl-1	7	-
pgl-1	8	-
pgl-1	8	-
pgl-1	6	-
pgl-1	5	-
pgl-1	6	-
pgl-1	5	-
pgl-1	7	-
pgl-1	7	-
pgl-1	9	-
pgl-1	5	-
pgl-1	7	-
pgl-1	6	-
pgl-1	6	-
pgl-1	7	-
pgl-1	4	-
pgl-1	7	-
pgl-1	3	-
pgl-1	4	-
pgl-1	6	-
pgl-1	8	+
pgl-1	7	+
pgl-1	5	+
pgl-1	6	+
pgl-1	5	+
pgl-1	7	+
pgl-1	17	+
pgl-1	12	+
pgl-1	5	+
pgl-1	5	+
pgl-1	6	+
pgl-1	8	+
pgl-1	5	+
pgl-1	14	+
pgl-1	6	+
pgl-1	7	+
pgl-1	10	+
pgl-1	17	+
pgl-1	5	+
pgl-1	4	+
pgl-1	7	+
pgl-1	6	+
pgl-1	6	+
pgl-1	5	+
pgl-1	7	+
pgl-1	6	+
pgl-1	6	+
pgl-1	9	+
pgl-1	11	+
pgl-1	12	+
pgl-1	13	+
pgl-1	10	+
pgl-3	7	-
pgl-3	5	-
pgl-3	7	-
pgl-3	7	-
pgl-3	5	-
pgl-3	8	-
pgl-3	3	-
pgl-3	5	-
pgl-3	3	-
pgl-3	6	-
pgl-3	6	-
pgl-3	5	-
pgl-3	3	-
pgl-3	6	-
pgl-3	6	-
pgl-3	6	-
pgl-3	7	-
pgl-3	4	-
pgl-3	5	-
pgl-3	5	-
pgl-3	7	-
pgl-3	6	-
pgl-3	3	-
pgl-3	5	-
pgl-3	5	-
pgl-3	7	-
pgl-3	8	+
pgl-3	8	+
pgl-3	12	+
pgl-3	7	+
pgl-3	7	+
pgl-3	8	+
pgl-3	8	+
pgl-3	7	+
pgl-3	5	+
pgl-3	10	+
pgl-3	7	+
pgl-3	7	+
pgl-3	9	+
pgl-3	6	+
pgl-3	10	+
pgl-3	7	+
pgl-3	5	+
pgl-3	7	+
pgl-3	7	+
pgl-3	9	+
pgl-3	8	+
pgl-3	8	+
pgl-3	7	+
pgl-3	9	+
pgl-3	7	+
pgl-3	8	+
pgl-3	12	+
atg-13	7	-
atg-13	9	-
atg-13	7	-
atg-13	7	-
atg-13	9	-
atg-13	6	-
atg-13	8	-
atg-13	10	-
atg-13	11	-
atg-13	9	-
atg-13	9	-
atg-13	7	-
atg-13	9	-
atg-13	9	-
atg-13	7	-
atg-13	5	-
atg-13	5	-
atg-13	12	-
atg-13	7	-
atg-13	5	-
atg-13	7	-
atg-13	7	-
atg-13	4	-
atg-13	6	+
atg-13	7	+
atg-13	7	+
atg-13	6	+
atg-13	5	+
atg-13	5	+
atg-13	4	+
atg-13	8	+
atg-13	9	+
atg-13	9	+
atg-13	8	+
atg-13	10	+
atg-13	9	+
atg-13	7	+
atg-13	5	+
atg-13	7	+
atg-13	5	+
atg-13	8	+
atg-13	7	+
atg-13	6	+
atg-13	6	+
atg-13	7	+
atg-13	8	+
atg-13	6	+
atg-13	9	+
atg-13; pgl-1 RNAi	7	-
atg-13; pgl-1 RNAi	9	-
atg-13; pgl-1 RNAi	7	-
atg-13; pgl-1 RNAi	8	-
atg-13; pgl-1 RNAi	1	-
atg-13; pgl-1 RNAi	6	-
atg-13; pgl-1 RNAi	7	-
atg-13; pgl-1 RNAi	5	-
atg-13; pgl-1 RNAi	2	-
atg-13; pgl-1 RNAi	7	-
atg-13; pgl-1 RNAi	5	-
atg-13; pgl-1 RNAi	8	-
atg-13; pgl-1 RNAi	4	-
atg-13; pgl-1 RNAi	7	-
atg-13; pgl-1 RNAi	8	-
atg-13; pgl-1 RNAi	7	-
atg-13; pgl-1 RNAi	5	-
atg-13; pgl-1 RNAi	6	-
atg-13; pgl-1 RNAi	7	-
atg-13; pgl-1 RNAi	9	-
atg-13; pgl-1 RNAi	10	-
atg-13; pgl-1 RNAi	6	-
atg-13; pgl-1 RNAi	4	-
atg-13; pgl-1 RNAi	3	-
atg-13; pgl-1 RNAi	5	-
atg-13; pgl-1 RNAi	2	-
atg-13; pgl-1 RNAi	6	-
atg-13; pgl-1 RNAi	3	-
atg-13; pgl-1 RNAi	6	-
atg-13; pgl-1 RNAi	3	-
atg-13; pgl-1 RNAi	7	-
atg-13; pgl-1 RNAi	6	-
atg-13; pgl-1 RNAi	5	-
atg-13; pgl-1 RNAi	4	-
atg-13; pgl-1 RNAi	4	-
atg-13; pgl-1 RNAi	3	-
atg-13; pgl-1 RNAi	8	-
atg-13; pgl-1 RNAi	6	-
atg-13; pgl-1 RNAi	4	-
atg-13; pgl-1 RNAi	8	-
atg-13; pgl-1 RNAi	4	-
atg-13; pgl-1 RNAi	6	-
atg-13; pgl-1 RNAi	7	-
atg-13; pgl-1 RNAi	7	-
atg-13; pgl-1 RNAi	4	-
atg-13; pgl-1 RNAi	6	-
atg-13; pgl-1 RNAi	10	-
atg-13; pgl-1 RNAi	6	-
atg-13; pgl-1 RNAi	4	-
atg-13; pgl-1 RNAi	4	-
atg-13; pgl-1 RNAi	6	-
atg-13; pgl-1 RNAi	6	-
atg-13; pgl-1 RNAi	7	-
atg-13; pgl-1 RNAi	10	-
atg-13; pgl-1 RNAi	4	-
atg-13; pgl-1 RNAi	5	-
atg-13; pgl-1 RNAi	7	-
atg-13; pgl-1 RNAi	4	-
atg-13; pgl-1 RNAi	5	-
atg-13; pgl-1 RNAi	5	-
atg-13; pgl-1 RNAi	7	+
atg-13; pgl-1 RNAi	6	+
atg-13; pgl-1 RNAi	7	+
atg-13; pgl-1 RNAi	6	+
atg-13; pgl-1 RNAi	7	+
atg-13; pgl-1 RNAi	6	+
atg-13; pgl-1 RNAi	9	+
atg-13; pgl-1 RNAi	14	+
atg-13; pgl-1 RNAi	12	+
atg-13; pgl-1 RNAi	3	+
atg-13; pgl-1 RNAi	11	+
atg-13; pgl-1 RNAi	8	+
atg-13; pgl-1 RNAi	9	+
atg-13; pgl-1 RNAi	8	+
atg-13; pgl-1 RNAi	13	+
atg-13; pgl-1 RNAi	17	+
atg-13; pgl-1 RNAi	9	+
atg-13; pgl-1 RNAi	3	+
atg-13; pgl-1 RNAi	6	+
atg-13; pgl-1 RNAi	9	+
atg-13; pgl-1 RNAi	10	+
atg-13; pgl-1 RNAi	6	+
atg-13; pgl-1 RNAi	6	+
atg-13; pgl-1 RNAi	8	+
atg-13; pgl-1 RNAi	6	+
atg-13; pgl-1 RNAi	6	+
atg-13; pgl-1 RNAi	9	+
atg-13; pgl-1 RNAi	8	+
atg-13; pgl-1 RNAi	7	+
atg-13; pgl-1 RNAi	7	+
atg-13; pgl-1 RNAi	12	+
atg-13; pgl-1 RNAi	11	+
atg-13; pgl-1 RNAi	14	+
atg-13; pgl-1 RNAi	8	+
atg-13; pgl-1 RNAi	9	+
atg-13; pgl-1 RNAi	10	+
atg-13; pgl-1 RNAi	9	+
atg-13; pgl-1 RNAi	13	+
atg-13; pgl-1 RNAi	8	+
atg-13; pgl-1 RNAi	10	+
atg-13; pgl-1 RNAi	7	+
atg-13; pgl-1 RNAi	11	+
atg-13; pgl-1 RNAi	10	+
atg-13; pgl-1 RNAi	7	+
atg-13; pgl-1 RNAi	6	+
atg-13; pgl-1 RNAi	11	+
atg-13; pgl-3 RNAi	8	-
atg-13; pgl-3 RNAi	7	-
atg-13; pgl-3 RNAi	6	-
atg-13; pgl-3 RNAi	7	-
atg-13; pgl-3 RNAi	2	-
atg-13; pgl-3 RNAi	9	-
atg-13; pgl-3 RNAi	9	-
atg-13; pgl-3 RNAi	7	-
atg-13; pgl-3 RNAi	5	-
atg-13; pgl-3 RNAi	9	-
atg-13; pgl-3 RNAi	5	-
atg-13; pgl-3 RNAi	5	-
atg-13; pgl-3 RNAi	6	-
atg-13; pgl-3 RNAi	6	-
atg-13; pgl-3 RNAi	7	-
atg-13; pgl-3 RNAi	2	-
atg-13; pgl-3 RNAi	8	-
atg-13; pgl-3 RNAi	5	-
atg-13; pgl-3 RNAi	4	-
atg-13; pgl-3 RNAi	6	-
atg-13; pgl-3 RNAi	2	-
atg-13; pgl-3 RNAi	7	-
atg-13; pgl-3 RNAi	9	-
atg-13; pgl-3 RNAi	4	-
atg-13; pgl-3 RNAi	7	-
atg-13; pgl-3 RNAi	7	-
atg-13; pgl-3 RNAi	7	-
atg-13; pgl-3 RNAi	5	-
atg-13; pgl-3 RNAi	6	-
atg-13; pgl-3 RNAi	8	-
atg-13; pgl-3 RNAi	4	-
atg-13; pgl-3 RNAi	2	-
atg-13; pgl-3 RNAi	4	-
atg-13; pgl-3 RNAi	6	-
atg-13; pgl-3 RNAi	6	-
atg-13; pgl-3 RNAi	6	-
atg-13; pgl-3 RNAi	9	-
atg-13; pgl-3 RNAi	5	-
atg-13; pgl-3 RNAi	4	-
atg-13; pgl-3 RNAi	4	-
atg-13; pgl-3 RNAi	3	-
atg-13; pgl-3 RNAi	7	-
atg-13; pgl-3 RNAi	6	-
atg-13; pgl-3 RNAi	8	-
atg-13; pgl-3 RNAi	9	-
atg-13; pgl-3 RNAi	4	-
atg-13; pgl-3 RNAi	9	+
atg-13; pgl-3 RNAi	4	+
atg-13; pgl-3 RNAi	10	+
atg-13; pgl-3 RNAi	10	+
atg-13; pgl-3 RNAi	10	+
atg-13; pgl-3 RNAi	7	+
atg-13; pgl-3 RNAi	6	+
atg-13; pgl-3 RNAi	7	+
atg-13; pgl-3 RNAi	4	+
atg-13; pgl-3 RNAi	6	+
atg-13; pgl-3 RNAi	10	+
atg-13; pgl-3 RNAi	8	+
atg-13; pgl-3 RNAi	8	+
atg-13; pgl-3 RNAi	7	+
atg-13; pgl-3 RNAi	6	+
atg-13; pgl-3 RNAi	7	+
atg-13; pgl-3 RNAi	4	+
atg-13; pgl-3 RNAi	5	+
atg-13; pgl-3 RNAi	8	+
atg-13; pgl-3 RNAi	7	+
atg-13; pgl-3 RNAi	14	+
atg-13; pgl-3 RNAi	9	+
atg-13; pgl-3 RNAi	9	+
atg-13; pgl-3 RNAi	5	+
atg-13; pgl-3 RNAi	6	+
atg-13; pgl-3 RNAi	11	+
atg-13; pgl-3 RNAi	10	+
atg-13; pgl-3 RNAi	12	+
atg-13; pgl-3 RNAi	8	+
atg-13; pgl-3 RNAi	7	+
atg-13; pgl-3 RNAi	3	+
atg-13; pgl-3 RNAi	10	+
atg-13; pgl-3 RNAi	8	+
atg-13; pgl-3 RNAi	4	+
atg-13; pgl-3 RNAi	11	+
atg-13; pgl-3 RNAi	7	+
atg-13; pgl-3 RNAi	7	+
atg-13; pgl-3 RNAi	8	+
atg-13; pgl-3 RNAi	11	+
atg-13; pgl-3 RNAi	8	+
atg-13; pgl-3 RNAi	11	+
atg-13; pgl-3 RNAi	13	+
atg-13; pgl-3 RNAi	7	+
atg-13; pgl-3 RNAi	10	+
atg-13; pgl-3 RNAi	14	+
atg-9	6	-
atg-9	7	-
atg-9	6	-
atg-9	5	-
atg-9	5	-
atg-9	5	-
atg-9	6	-
atg-9	5	-
atg-9	5	-
atg-9	5	-
atg-9	7	-
atg-9	6	-
atg-9	4	-
atg-9	6	-
atg-9	6	-
atg-9	6	-
atg-9	5	-
atg-9	6	-
atg-9	6	-
atg-9	5	-
atg-9	4	-
atg-9	5	-
atg-9	5	+
atg-9	6	+
atg-9	7	+
atg-9	5	+
atg-9	5	+
atg-9	6	+
atg-9	6	+
atg-9	7	+
atg-9	3	+
atg-9	7	+
atg-9	5	+
atg-9	6	+
atg-9	5	+
atg-9	7	+
atg-9	6	+
atg-9	5	+
atg-9	7	+
atg-9	7	+
atg-9	6	+
atg-9; pgl-1 RNAi	5	-
atg-9; pgl-1 RNAi	5	-
atg-9; pgl-1 RNAi	3	-
atg-9; pgl-1 RNAi	4	-
atg-9; pgl-1 RNAi	5	-
atg-9; pgl-1 RNAi	4	-
atg-9; pgl-1 RNAi	2	-
atg-9; pgl-1 RNAi	6	-
atg-9; pgl-1 RNAi	4	-
atg-9; pgl-1 RNAi	7	-
atg-9; pgl-1 RNAi	5	-
atg-9; pgl-1 RNAi	6	-
atg-9; pgl-1 RNAi	3	-
atg-9; pgl-1 RNAi	5	-
atg-9; pgl-1 RNAi	4	-
atg-9; pgl-1 RNAi	3	-
atg-9; pgl-1 RNAi	4	-
atg-9; pgl-1 RNAi	5	-
atg-9; pgl-1 RNAi	7	-
atg-9; pgl-1 RNAi	4	-
atg-9; pgl-1 RNAi	1	-
atg-9; pgl-1 RNAi	8	-
atg-9; pgl-1 RNAi	5	-
atg-9; pgl-1 RNAi	6	-
atg-9; pgl-1 RNAi	5	-
atg-9; pgl-1 RNAi	11	-
atg-9; pgl-1 RNAi	9	-
atg-9; pgl-1 RNAi	6	-
atg-9; pgl-1 RNAi	8	-
atg-9; pgl-1 RNAi	4	-
atg-9; pgl-1 RNAi	6	-
atg-9; pgl-1 RNAi	13	-
atg-9; pgl-1 RNAi	5	-
atg-9; pgl-1 RNAi	5	-
atg-9; pgl-1 RNAi	6	-
atg-9; pgl-1 RNAi	6	-
atg-9; pgl-1 RNAi	6	-
atg-9; pgl-1 RNAi	7	-
atg-9; pgl-1 RNAi	2	-
atg-9; pgl-1 RNAi	7	-
atg-9; pgl-1 RNAi	3	-
atg-9; pgl-1 RNAi	6	-
atg-9; pgl-1 RNAi	2	-
atg-9; pgl-1 RNAi	5	-
atg-9; pgl-1 RNAi	5	-
atg-9; pgl-1 RNAi	8	-
atg-9; pgl-1 RNAi	4	-
atg-9; pgl-1 RNAi	2	-
atg-9; pgl-1 RNAi	6	-
atg-9; pgl-1 RNAi	4	-
atg-9; pgl-1 RNAi	5	-
atg-9; pgl-1 RNAi	6	-
atg-9; pgl-1 RNAi	2	-
atg-9; pgl-1 RNAi	5	-
atg-9; pgl-1 RNAi	4	-
atg-9; pgl-1 RNAi	5	-
atg-9; pgl-1 RNAi	2	-
atg-9; pgl-1 RNAi	5	-
atg-9; pgl-1 RNAi	6	-
atg-9; pgl-1 RNAi	9	-
atg-9; pgl-1 RNAi	2	-
atg-9; pgl-1 RNAi	7	-
atg-9; pgl-1 RNAi	7	+
atg-9; pgl-1 RNAi	8	+
atg-9; pgl-1 RNAi	13	+
atg-9; pgl-1 RNAi	12	+
atg-9; pgl-1 RNAi	7	+
atg-9; pgl-1 RNAi	6	+
atg-9; pgl-1 RNAi	5	+
atg-9; pgl-1 RNAi	8	+
atg-9; pgl-1 RNAi	4	+
atg-9; pgl-1 RNAi	8	+
atg-9; pgl-1 RNAi	9	+
atg-9; pgl-1 RNAi	6	+
atg-9; pgl-1 RNAi	7	+
atg-9; pgl-1 RNAi	6	+
atg-9; pgl-1 RNAi	7	+
atg-9; pgl-1 RNAi	8	+
atg-9; pgl-1 RNAi	7	+
atg-9; pgl-1 RNAi	9	+
atg-9; pgl-1 RNAi	4	+
atg-9; pgl-1 RNAi	9	+
atg-9; pgl-1 RNAi	8	+
atg-9; pgl-1 RNAi	4	+
atg-9; pgl-1 RNAi	7	+
atg-9; pgl-1 RNAi	12	+
atg-9; pgl-1 RNAi	6	+
atg-9; pgl-1 RNAi	6	+
atg-9; pgl-1 RNAi	7	+
atg-9; pgl-1 RNAi	7	+
atg-9; pgl-1 RNAi	8	+
atg-9; pgl-1 RNAi	5	+
atg-9; pgl-1 RNAi	5	+
atg-9; pgl-1 RNAi	5	+
atg-9; pgl-1 RNAi	5	+
atg-9; pgl-1 RNAi	7	+
atg-9; pgl-1 RNAi	5	+
atg-9; pgl-1 RNAi	6	+
atg-9; pgl-1 RNAi	7	+
atg-9; pgl-1 RNAi	8	+
atg-9; pgl-1 RNAi	11	+
atg-9; pgl-3 RNAi	8	-
atg-9; pgl-3 RNAi	3	-
atg-9; pgl-3 RNAi	3	-
atg-9; pgl-3 RNAi	4	-
atg-9; pgl-3 RNAi	7	-
atg-9; pgl-3 RNAi	3	-
atg-9; pgl-3 RNAi	5	-
atg-9; pgl-3 RNAi	5	-
atg-9; pgl-3 RNAi	5	-
atg-9; pgl-3 RNAi	4	-
atg-9; pgl-3 RNAi	3	-
atg-9; pgl-3 RNAi	5	-
atg-9; pgl-3 RNAi	4	-
atg-9; pgl-3 RNAi	6	-
atg-9; pgl-3 RNAi	2	-
atg-9; pgl-3 RNAi	4	-
atg-9; pgl-3 RNAi	2	-
atg-9; pgl-3 RNAi	4	-
atg-9; pgl-3 RNAi	3	-
atg-9; pgl-3 RNAi	4	-
atg-9; pgl-3 RNAi	3	-
atg-9; pgl-3 RNAi	2	-
atg-9; pgl-3 RNAi	4	-
atg-9; pgl-3 RNAi	3	-
atg-9; pgl-3 RNAi	4	-
atg-9; pgl-3 RNAi	4	-
atg-9; pgl-3 RNAi	2	-
atg-9; pgl-3 RNAi	7	-
atg-9; pgl-3 RNAi	5	-
atg-9; pgl-3 RNAi	2	-
atg-9; pgl-3 RNAi	5	-
atg-9; pgl-3 RNAi	3	-
atg-9; pgl-3 RNAi	4	-
atg-9; pgl-3 RNAi	2	-
atg-9; pgl-3 RNAi	3	-
atg-9; pgl-3 RNAi	5	-
atg-9; pgl-3 RNAi	8	+
atg-9; pgl-3 RNAi	6	+
atg-9; pgl-3 RNAi	5	+
atg-9; pgl-3 RNAi	12	+
atg-9; pgl-3 RNAi	5	+
atg-9; pgl-3 RNAi	9	+
atg-9; pgl-3 RNAi	6	+
atg-9; pgl-3 RNAi	6	+
atg-9; pgl-3 RNAi	5	+
atg-9; pgl-3 RNAi	7	+
atg-9; pgl-3 RNAi	6	+
atg-9; pgl-3 RNAi	10	+
atg-9; pgl-3 RNAi	5	+
atg-9; pgl-3 RNAi	8	+
atg-9; pgl-3 RNAi	7	+
atg-9; pgl-3 RNAi	5	+
atg-9; pgl-3 RNAi	9	+
atg-9; pgl-3 RNAi	8	+
atg-9; pgl-3 RNAi	6	+
atg-9; pgl-3 RNAi	4	+
atg-9; pgl-3 RNAi	10	+
atg-9; pgl-3 RNAi	11	+
atg-9; pgl-3 RNAi	10	+
atg-9; pgl-3 RNAi	9	+
atg-9; pgl-3 RNAi	5	+
atg-9; pgl-3 RNAi	10	+
atg-9; pgl-3 RNAi	6	+
atg-9; pgl-3 RNAi	7	+
atg-9; pgl-3 RNAi	6	+
atg-9; pgl-3 RNAi	6	+
atg-9; pgl-3 RNAi	8	+
atg-9; pgl-3 RNAi	6	+
atg-9; pgl-3 RNAi	6	+
atg-9; pgl-3 RNAi	5	+
epg-8	6	-
epg-8	5	-
epg-8	4	-
epg-8	4	-
epg-8	2	-
epg-8	1	-
epg-8	8	-
epg-8	11	-
epg-8	5	-
epg-8	6	-
epg-8	3	-
epg-8	2	-
epg-8	7	-
epg-8	3	-
epg-8	3	-
epg-8	5	-
epg-8	6	-
epg-8	3	-
epg-8	6	-
epg-8	6	+
epg-8	5	+
epg-8	5	+
epg-8	5	+
epg-8	6	+
epg-8	5	+
epg-8	4	+
epg-8	3	+
epg-8	7	+
epg-8	6	+
epg-8	5	+
epg-8	6	+
epg-8	5	+
epg-8	4	+
epg-8	5	+
epg-8	3	+
epg-8	4	+
epg-8	6	+
epg-8	2	+
epg-8; pgl-1 RNAi	4	-
epg-8; pgl-1 RNAi	4	-
epg-8; pgl-1 RNAi	3	-
epg-8; pgl-1 RNAi	12	-
epg-8; pgl-1 RNAi	8	-
epg-8; pgl-1 RNAi	7	-
epg-8; pgl-1 RNAi	6	-
epg-8; pgl-1 RNAi	3	-
epg-8; pgl-1 RNAi	4	-
epg-8; pgl-1 RNAi	3	-
epg-8; pgl-1 RNAi	2	-
epg-8; pgl-1 RNAi	2	-
epg-8; pgl-1 RNAi	4	-
epg-8; pgl-1 RNAi	8	-
epg-8; pgl-1 RNAi	3	-
epg-8; pgl-1 RNAi	6	-
epg-8; pgl-1 RNAi	5	-
epg-8; pgl-1 RNAi	4	-
epg-8; pgl-1 RNAi	5	-
epg-8; pgl-1 RNAi	2	-
epg-8; pgl-1 RNAi	4	-
epg-8; pgl-1 RNAi	4	-
epg-8; pgl-1 RNAi	3	-
epg-8; pgl-1 RNAi	5	-
epg-8; pgl-1 RNAi	6	-
epg-8; pgl-1 RNAi	8	-
epg-8; pgl-1 RNAi	4	-
epg-8; pgl-1 RNAi	6	-
epg-8; pgl-1 RNAi	3	-
epg-8; pgl-1 RNAi	4	-
epg-8; pgl-1 RNAi	4	-
epg-8; pgl-1 RNAi	3	-
epg-8; pgl-1 RNAi	8	-
epg-8; pgl-1 RNAi	4	-
epg-8; pgl-1 RNAi	6	-
epg-8; pgl-1 RNAi	8	-
epg-8; pgl-1 RNAi	3	-
epg-8; pgl-1 RNAi	3	-
epg-8; pgl-1 RNAi	4	-
epg-8; pgl-1 RNAi	4	-
epg-8; pgl-1 RNAi	6	-
epg-8; pgl-1 RNAi	3	-
epg-8; pgl-1 RNAi	5	+
epg-8; pgl-1 RNAi	6	+
epg-8; pgl-1 RNAi	9	+
epg-8; pgl-1 RNAi	3	+
epg-8; pgl-1 RNAi	10	+
epg-8; pgl-1 RNAi	8	+
epg-8; pgl-1 RNAi	8	+
epg-8; pgl-1 RNAi	6	+
epg-8; pgl-1 RNAi	4	+
epg-8; pgl-1 RNAi	4	+
epg-8; pgl-1 RNAi	7	+
epg-8; pgl-1 RNAi	5	+
epg-8; pgl-1 RNAi	7	+
epg-8; pgl-1 RNAi	6	+
epg-8; pgl-1 RNAi	6	+
epg-8; pgl-1 RNAi	7	+
epg-8; pgl-1 RNAi	7	+
epg-8; pgl-1 RNAi	9	+
epg-8; pgl-1 RNAi	7	+
epg-8; pgl-1 RNAi	6	+
epg-8; pgl-1 RNAi	6	+
epg-8; pgl-1 RNAi	10	+
epg-8; pgl-1 RNAi	7	+
epg-8; pgl-1 RNAi	5	+
epg-8; pgl-1 RNAi	7	+
epg-8; pgl-1 RNAi	11	+
epg-8; pgl-1 RNAi	5	+
epg-8; pgl-1 RNAi	4	+
epg-8; pgl-1 RNAi	4	+
epg-8; pgl-1 RNAi	3	+
epg-8; pgl-1 RNAi	8	+
epg-8; pgl-1 RNAi	6	+
epg-8; pgl-1 RNAi	5	+
epg-8; pgl-1 RNAi	9	+
epg-8; pgl-1 RNAi	4	+
epg-8; pgl-1 RNAi	11	+
epg-8; pgl-1 RNAi	4	+
epg-8; pgl-1 RNAi	5	+
epg-8; pgl-1 RNAi	6	+
epg-8; pgl-1 RNAi	8	+
epg-8; pgl-1 RNAi	4	+
epg-8; pgl-1 RNAi	9	+
epg-8; pgl-3 RNAi	8	-
epg-8; pgl-3 RNAi	5	-
epg-8; pgl-3 RNAi	3	-
epg-8; pgl-3 RNAi	6	-
epg-8; pgl-3 RNAi	7	-
epg-8; pgl-3 RNAi	7	-
epg-8; pgl-3 RNAi	2	-
epg-8; pgl-3 RNAi	5	-
epg-8; pgl-3 RNAi	4	-
epg-8; pgl-3 RNAi	2	-
epg-8; pgl-3 RNAi	6	-
epg-8; pgl-3 RNAi	7	-
epg-8; pgl-3 RNAi	6	-
epg-8; pgl-3 RNAi	4	-
epg-8; pgl-3 RNAi	3	-
epg-8; pgl-3 RNAi	3	-
epg-8; pgl-3 RNAi	7	-
epg-8; pgl-3 RNAi	2	-
epg-8; pgl-3 RNAi	3	-
epg-8; pgl-3 RNAi	2	-
epg-8; pgl-3 RNAi	10	-
epg-8; pgl-3 RNAi	7	-
epg-8; pgl-3 RNAi	6	-
epg-8; pgl-3 RNAi	4	-
epg-8; pgl-3 RNAi	5	-
epg-8; pgl-3 RNAi	3	-
epg-8; pgl-3 RNAi	5	-
epg-8; pgl-3 RNAi	6	-
epg-8; pgl-3 RNAi	2	-
epg-8; pgl-3 RNAi	8	-
epg-8; pgl-3 RNAi	3	-
epg-8; pgl-3 RNAi	7	-
epg-8; pgl-3 RNAi	8	-
epg-8; pgl-3 RNAi	2	-
epg-8; pgl-3 RNAi	5	-
epg-8; pgl-3 RNAi	6	-
epg-8; pgl-3 RNAi	2	-
epg-8; pgl-3 RNAi	6	-
epg-8; pgl-3 RNAi	2	-
epg-8; pgl-3 RNAi	4	-
epg-8; pgl-3 RNAi	3	-
epg-8; pgl-3 RNAi	2	-
epg-8; pgl-3 RNAi	6	-
epg-8; pgl-3 RNAi	5	-
epg-8; pgl-3 RNAi	3	-
epg-8; pgl-3 RNAi	7	+
epg-8; pgl-3 RNAi	8	+
epg-8; pgl-3 RNAi	13	+
epg-8; pgl-3 RNAi	7	+
epg-8; pgl-3 RNAi	8	+
epg-8; pgl-3 RNAi	12	+
epg-8; pgl-3 RNAi	10	+
epg-8; pgl-3 RNAi	5	+
epg-8; pgl-3 RNAi	7	+
epg-8; pgl-3 RNAi	9	+
epg-8; pgl-3 RNAi	7	+
epg-8; pgl-3 RNAi	8	+
epg-8; pgl-3 RNAi	5	+
epg-8; pgl-3 RNAi	6	+
epg-8; pgl-3 RNAi	8	+
epg-8; pgl-3 RNAi	7	+
epg-8; pgl-3 RNAi	7	+
epg-8; pgl-3 RNAi	8	+
epg-8; pgl-3 RNAi	12	+
epg-8; pgl-3 RNAi	8	+
epg-8; pgl-3 RNAi	6	+
epg-8; pgl-3 RNAi	4	+
epg-8; pgl-3 RNAi	6	+
epg-8; pgl-3 RNAi	5	+
epg-8; pgl-3 RNAi	7	+
epg-8; pgl-3 RNAi	6	+
epg-8; pgl-3 RNAi	6	+
epg-8; pgl-3 RNAi	5	+
epg-8; pgl-3 RNAi	11	+
epg-8; pgl-3 RNAi	9	+
epg-8; pgl-3 RNAi	6	+
atg-3	3	-
atg-3	9	-
atg-3	9	-
atg-3	6	-
atg-3	5	-
atg-3	6	-
atg-3	4	-
atg-3	5	-
atg-3	4	-
atg-3	4	-
atg-3	7	-
atg-3	6	-
atg-3	3	-
atg-3	3	-
atg-3	2	-
atg-3	5	-
atg-3	6	-
atg-3	8	-
atg-3	3	-
atg-3	7	-
atg-3	5	-
atg-3	5	-
atg-3	3	-
atg-3	5	-
atg-3	4	-
atg-3	5	-
atg-3	3	-
atg-3	6	-
atg-3	6	+
atg-3	5	+
atg-3	6	+
atg-3	5	+
atg-3	4	+
atg-3	2	+
atg-3	2	+
atg-3	5	+
atg-3	6	+
atg-3	3	+
atg-3	5	+
atg-3	7	+
atg-3	8	+
atg-3	5	+
atg-3	6	+
atg-3	4	+
atg-3	3	+
atg-3	5	+
atg-3	6	+
atg-3	7	+
atg-3	3	+
atg-3	6	+
atg-3	4	+
atg-3; pgl-1 RNAi	6	-
atg-3; pgl-1 RNAi	7	-
atg-3; pgl-1 RNAi	3	-
atg-3; pgl-1 RNAi	9	-
atg-3; pgl-1 RNAi	4	-
atg-3; pgl-1 RNAi	3	-
atg-3; pgl-1 RNAi	8	-
atg-3; pgl-1 RNAi	7	-
atg-3; pgl-1 RNAi	7	-
atg-3; pgl-1 RNAi	2	-
atg-3; pgl-1 RNAi	3	-
atg-3; pgl-1 RNAi	7	-
atg-3; pgl-1 RNAi	4	-
atg-3; pgl-1 RNAi	5	-
atg-3; pgl-1 RNAi	9	-
atg-3; pgl-1 RNAi	5	-
atg-3; pgl-1 RNAi	5	-
atg-3; pgl-1 RNAi	4	-
atg-3; pgl-1 RNAi	4	-
atg-3; pgl-1 RNAi	3	-
atg-3; pgl-1 RNAi	4	-
atg-3; pgl-1 RNAi	5	-
atg-3; pgl-1 RNAi	3	-
atg-3; pgl-1 RNAi	7	-
atg-3; pgl-1 RNAi	2	-
atg-3; pgl-1 RNAi	4	-
atg-3; pgl-1 RNAi	4	-
atg-3; pgl-1 RNAi	7	-
atg-3; pgl-1 RNAi	6	-
atg-3; pgl-1 RNAi	5	-
atg-3; pgl-1 RNAi	6	-
atg-3; pgl-1 RNAi	5	-
atg-3; pgl-1 RNAi	2	-
atg-3; pgl-1 RNAi	7	-
atg-3; pgl-1 RNAi	2	-
atg-3; pgl-1 RNAi	1	-
atg-3; pgl-1 RNAi	5	-
atg-3; pgl-1 RNAi	4	-
atg-3; pgl-1 RNAi	4	-
atg-3; pgl-1 RNAi	4	-
atg-3; pgl-1 RNAi	2	-
atg-3; pgl-1 RNAi	3	-
atg-3; pgl-1 RNAi	14	+
atg-3; pgl-1 RNAi	4	+
atg-3; pgl-1 RNAi	8	+
atg-3; pgl-1 RNAi	3	+
atg-3; pgl-1 RNAi	13	+
atg-3; pgl-1 RNAi	8	+
atg-3; pgl-1 RNAi	6	+
atg-3; pgl-1 RNAi	10	+
atg-3; pgl-1 RNAi	9	+
atg-3; pgl-1 RNAi	5	+
atg-3; pgl-1 RNAi	3	+
atg-3; pgl-1 RNAi	7	+
atg-3; pgl-1 RNAi	8	+
atg-3; pgl-1 RNAi	12	+
atg-3; pgl-1 RNAi	3	+
atg-3; pgl-1 RNAi	4	+
atg-3; pgl-1 RNAi	7	+
atg-3; pgl-1 RNAi	6	+
atg-3; pgl-1 RNAi	5	+
atg-3; pgl-1 RNAi	6	+
atg-3; pgl-1 RNAi	5	+
atg-3; pgl-1 RNAi	6	+
atg-3; pgl-1 RNAi	9	+
atg-3; pgl-1 RNAi	4	+
atg-3; pgl-1 RNAi	11	+
atg-3; pgl-1 RNAi	7	+
atg-3; pgl-1 RNAi	6	+
atg-3; pgl-1 RNAi	6	+
atg-3; pgl-1 RNAi	9	+
atg-3; pgl-1 RNAi	8	+
atg-3; pgl-1 RNAi	3	+
atg-3; pgl-1 RNAi	13	+
atg-3; pgl-1 RNAi	6	+
atg-3; pgl-1 RNAi	5	+
atg-3; pgl-1 RNAi	5	+
atg-3; pgl-1 RNAi	6	+
atg-3; pgl-1 RNAi	5	+
atg-3; pgl-1 RNAi	3	+
atg-3; pgl-1 RNAi	6	+
atg-3; pgl-1 RNAi	4	+
atg-3; pgl-1 RNAi	6	+
atg-3; pgl-1 RNAi	5	+
atg-3; pgl-1 RNAi	13	+
atg-3; pgl-1 RNAi	6	+
atg-3; pgl-1 RNAi	3	+
atg-3; pgl-1 RNAi	12	+
atg-3; pgl-1 RNAi	8	+
atg-3; pgl-1 RNAi	7	+
atg-3; pgl-1 RNAi	9	+
atg-3; pgl-1 RNAi	5	+
atg-3; pgl-1 RNAi	7	+
atg-3; pgl-1 RNAi	5	+
atg-3; pgl-3 RNAi	5	-
atg-3; pgl-3 RNAi	6	-
atg-3; pgl-3 RNAi	6	-
atg-3; pgl-3 RNAi	2	-
atg-3; pgl-3 RNAi	9	-
atg-3; pgl-3 RNAi	7	-
atg-3; pgl-3 RNAi	8	-
atg-3; pgl-3 RNAi	7	-
atg-3; pgl-3 RNAi	6	-
atg-3; pgl-3 RNAi	3	-
atg-3; pgl-3 RNAi	7	-
atg-3; pgl-3 RNAi	1	-
atg-3; pgl-3 RNAi	5	-
atg-3; pgl-3 RNAi	6	-
atg-3; pgl-3 RNAi	5	-
atg-3; pgl-3 RNAi	7	-
atg-3; pgl-3 RNAi	3	-
atg-3; pgl-3 RNAi	5	-
atg-3; pgl-3 RNAi	2	-
atg-3; pgl-3 RNAi	4	-
atg-3; pgl-3 RNAi	6	-
atg-3; pgl-3 RNAi	2	-
atg-3; pgl-3 RNAi	5	-
atg-3; pgl-3 RNAi	4	-
atg-3; pgl-3 RNAi	3	-
atg-3; pgl-3 RNAi	6	-
atg-3; pgl-3 RNAi	3	-
atg-3; pgl-3 RNAi	6	-
atg-3; pgl-3 RNAi	5	-
atg-3; pgl-3 RNAi	4	-
atg-3; pgl-3 RNAi	4	-
atg-3; pgl-3 RNAi	5	-
atg-3; pgl-3 RNAi	6	-
atg-3; pgl-3 RNAi	4	-
atg-3; pgl-3 RNAi	3	-
atg-3; pgl-3 RNAi	4	-
atg-3; pgl-3 RNAi	5	-
atg-3; pgl-3 RNAi	3	-
atg-3; pgl-3 RNAi	3	-
atg-3; pgl-3 RNAi	4	-
atg-3; pgl-3 RNAi	4	+
atg-3; pgl-3 RNAi	9	+
atg-3; pgl-3 RNAi	7	+
atg-3; pgl-3 RNAi	4	+
atg-3; pgl-3 RNAi	6	+
atg-3; pgl-3 RNAi	4	+
atg-3; pgl-3 RNAi	18	+
atg-3; pgl-3 RNAi	6	+
atg-3; pgl-3 RNAi	4	+
atg-3; pgl-3 RNAi	8	+
atg-3; pgl-3 RNAi	5	+
atg-3; pgl-3 RNAi	7	+
atg-3; pgl-3 RNAi	4	+
atg-3; pgl-3 RNAi	10	+
atg-3; pgl-3 RNAi	9	+
atg-3; pgl-3 RNAi	6	+
atg-3; pgl-3 RNAi	7	+
atg-3; pgl-3 RNAi	12	+
atg-3; pgl-3 RNAi	4	+
atg-3; pgl-3 RNAi	3	+
atg-3; pgl-3 RNAi	7	+
atg-3; pgl-3 RNAi	5	+
atg-3; pgl-3 RNAi	4	+
atg-3; pgl-3 RNAi	9	+
atg-3; pgl-3 RNAi	2	+
atg-3; pgl-3 RNAi	9	+
atg-3; pgl-3 RNAi	3	+
atg-3; pgl-3 RNAi	7	+
atg-3; pgl-3 RNAi	9	+
atg-3; pgl-3 RNAi	6	+
atg-3; pgl-3 RNAi	2	+
atg-3; pgl-3 RNAi	11	+
atg-3; pgl-3 RNAi	3	+
atg-3; pgl-3 RNAi	6	+
atg-3; pgl-3 RNAi	6	+
atg-3; pgl-3 RNAi	20	+
atg-3; pgl-3 RNAi	5	+
atg-3; pgl-3 RNAi	4	+
atg-3; pgl-3 RNAi	5	+
atg-3; pgl-3 RNAi	7	+
atg-3; pgl-3 RNAi	7	+
atg-3; pgl-3 RNAi	5	+
atg-3; pgl-3 RNAi	4	+
atg-3; pgl-3 RNAi	11	+
atg-3; pgl-3 RNAi	7	+
atg-3; pgl-3 RNAi	5	+
atg-3; pgl-3 RNAi	4	+
atg-3; pgl-3 RNAi	3	+
atg-3; pgl-3 RNAi	5	+
atg-4.1	7	-
atg-4.1	7	-
atg-4.1	8	-
atg-4.1	9	-
atg-4.1	7	-
atg-4.1	6	-
atg-4.1	6	-
atg-4.1	6	-
atg-4.1	6	-
atg-4.1	5	-
atg-4.1	9	-
atg-4.1	9	-
atg-4.1	6	-
atg-4.1	7	-
atg-4.1	8	-
atg-4.1	7	-
atg-4.1	7	-
atg-4.1	8	-
atg-4.1	5	-
atg-4.1	6	-
atg-4.1	7	-
atg-4.1	6	-
atg-4.1	7	-
atg-4.1	8	-
atg-4.1	6	-
atg-4.1	5	-
atg-4.1	6	+
atg-4.1	7	+
atg-4.1	8	+
atg-4.1	9	+
atg-4.1	9	+
atg-4.1	5	+
atg-4.1	3	+
atg-4.1	4	+
atg-4.1	7	+
atg-4.1	6	+
atg-4.1	5	+
atg-4.1	7	+
atg-4.1	7	+
atg-4.1	9	+
atg-4.1	5	+
atg-4.1	7	+
atg-4.1	6	+
atg-4.1	7	+
atg-4.1	7	+
atg-4.1	6	+
atg-4.1	8	+
atg-4.1	7	+
atg-4.1	9	+
atg-4.1	9	+
atg-4.1; pgl-1 RNAi	3	-
atg-4.1; pgl-1 RNAi	9	-
atg-4.1; pgl-1 RNAi	7	-
atg-4.1; pgl-1 RNAi	6	-
atg-4.1; pgl-1 RNAi	12	-
atg-4.1; pgl-1 RNAi	3	-
atg-4.1; pgl-1 RNAi	4	-
atg-4.1; pgl-1 RNAi	4	-
atg-4.1; pgl-1 RNAi	3	-
atg-4.1; pgl-1 RNAi	8	-
atg-4.1; pgl-1 RNAi	6	-
atg-4.1; pgl-1 RNAi	1	-
atg-4.1; pgl-1 RNAi	6	-
atg-4.1; pgl-1 RNAi	1	-
atg-4.1; pgl-1 RNAi	9	-
atg-4.1; pgl-1 RNAi	6	-
atg-4.1; pgl-1 RNAi	5	-
atg-4.1; pgl-1 RNAi	5	-
atg-4.1; pgl-1 RNAi	7	-
atg-4.1; pgl-1 RNAi	2	-
atg-4.1; pgl-1 RNAi	6	-
atg-4.1; pgl-1 RNAi	10	-
atg-4.1; pgl-1 RNAi	8	-
atg-4.1; pgl-1 RNAi	7	-
atg-4.1; pgl-1 RNAi	17	-
atg-4.1; pgl-1 RNAi	4	-
atg-4.1; pgl-1 RNAi	5	-
atg-4.1; pgl-1 RNAi	7	-
atg-4.1; pgl-1 RNAi	8	-
atg-4.1; pgl-1 RNAi	6	-
atg-4.1; pgl-1 RNAi	7	-
atg-4.1; pgl-1 RNAi	8	-
atg-4.1; pgl-1 RNAi	9	-
atg-4.1; pgl-1 RNAi	11	-
atg-4.1; pgl-1 RNAi	3	-
atg-4.1; pgl-1 RNAi	8	-
atg-4.1; pgl-1 RNAi	3	-
atg-4.1; pgl-1 RNAi	6	-
atg-4.1; pgl-1 RNAi	4	-
atg-4.1; pgl-1 RNAi	5	-
atg-4.1; pgl-1 RNAi	5	-
atg-4.1; pgl-1 RNAi	7	-
atg-4.1; pgl-1 RNAi	11	-
atg-4.1; pgl-1 RNAi	3	-
atg-4.1; pgl-1 RNAi	14	-
atg-4.1; pgl-1 RNAi	10	-
atg-4.1; pgl-1 RNAi	9	-
atg-4.1; pgl-1 RNAi	1	-
atg-4.1; pgl-1 RNAi	4	-
atg-4.1; pgl-1 RNAi	3	-
atg-4.1; pgl-1 RNAi	6	-
atg-4.1; pgl-1 RNAi	7	-
atg-4.1; pgl-1 RNAi	10	-
atg-4.1; pgl-1 RNAi	8	-
atg-4.1; pgl-1 RNAi	7	-
atg-4.1; pgl-1 RNAi	12	-
atg-4.1; pgl-1 RNAi	8	-
atg-4.1; pgl-1 RNAi	8	-
atg-4.1; pgl-1 RNAi	8	-
atg-4.1; pgl-1 RNAi	7	-
atg-4.1; pgl-1 RNAi	5	-
atg-4.1; pgl-1 RNAi	9	-
atg-4.1; pgl-1 RNAi	6	-
atg-4.1; pgl-1 RNAi	8	-
atg-4.1; pgl-1 RNAi	11	-
atg-4.1; pgl-1 RNAi	7	-
atg-4.1; pgl-1 RNAi	4	-
atg-4.1; pgl-1 RNAi	10	-
atg-4.1; pgl-1 RNAi	3	-
atg-4.1; pgl-1 RNAi	8	-
atg-4.1; pgl-1 RNAi	6	-
atg-4.1; pgl-1 RNAi	11	-
atg-4.1; pgl-1 RNAi	9	-
atg-4.1; pgl-1 RNAi	9	-
atg-4.1; pgl-1 RNAi	5	-
atg-4.1; pgl-1 RNAi	7	+
atg-4.1; pgl-1 RNAi	5	+
atg-4.1; pgl-1 RNAi	5	+
atg-4.1; pgl-1 RNAi	4	+
atg-4.1; pgl-1 RNAi	10	+
atg-4.1; pgl-1 RNAi	8	+
atg-4.1; pgl-1 RNAi	8	+
atg-4.1; pgl-1 RNAi	14	+
atg-4.1; pgl-1 RNAi	7	+
atg-4.1; pgl-1 RNAi	8	+
atg-4.1; pgl-1 RNAi	13	+
atg-4.1; pgl-1 RNAi	5	+
atg-4.1; pgl-1 RNAi	8	+
atg-4.1; pgl-1 RNAi	9	+
atg-4.1; pgl-1 RNAi	13	+
atg-4.1; pgl-1 RNAi	8	+
atg-4.1; pgl-1 RNAi	11	+
atg-4.1; pgl-1 RNAi	9	+
atg-4.1; pgl-1 RNAi	10	+
atg-4.1; pgl-1 RNAi	15	+
atg-4.1; pgl-1 RNAi	6	+
atg-4.1; pgl-1 RNAi	10	+
atg-4.1; pgl-1 RNAi	8	+
atg-4.1; pgl-1 RNAi	6	+
atg-4.1; pgl-1 RNAi	10	+
atg-4.1; pgl-1 RNAi	8	+
atg-4.1; pgl-1 RNAi	10	+
atg-4.1; pgl-1 RNAi	10	+
atg-4.1; pgl-1 RNAi	8	+
atg-4.1; pgl-1 RNAi	5	+
atg-4.1; pgl-1 RNAi	7	+
atg-4.1; pgl-1 RNAi	7	+
atg-4.1; pgl-1 RNAi	9	+
atg-4.1; pgl-1 RNAi	10	+
atg-4.1; pgl-1 RNAi	15	+
atg-4.1; pgl-1 RNAi	10	+
atg-4.1; pgl-1 RNAi	11	+
atg-4.1; pgl-1 RNAi	12	+
atg-4.1; pgl-1 RNAi	8	+
atg-4.1; pgl-1 RNAi	9	+
atg-4.1; pgl-1 RNAi	7	+
atg-4.1; pgl-1 RNAi	9	+
atg-4.1; pgl-1 RNAi	12	+
atg-4.1; pgl-1 RNAi	10	+
atg-4.1; pgl-1 RNAi	11	+
atg-4.1; pgl-1 RNAi	14	+
atg-4.1; pgl-1 RNAi	18	+
atg-4.1; pgl-1 RNAi	11	+
atg-4.1; pgl-1 RNAi	10	+
atg-4.1; pgl-1 RNAi	10	+
atg-4.1; pgl-1 RNAi	8	+
atg-4.1; pgl-1 RNAi	8	+
atg-4.1; pgl-1 RNAi	6	+
atg-4.1; pgl-1 RNAi	6	+
atg-4.1; pgl-1 RNAi	7	+
atg-4.1; pgl-1 RNAi	7	+
atg-4.1; pgl-1 RNAi	11	+
atg-4.1; pgl-1 RNAi	9	+
atg-4.1; pgl-1 RNAi	10	+
atg-4.1; pgl-1 RNAi	9	+
atg-4.1; pgl-1 RNAi	5	+
atg-4.1; pgl-1 RNAi	10	+
atg-4.1; pgl-3 RNAi	5	-
atg-4.1; pgl-3 RNAi	6	-
atg-4.1; pgl-3 RNAi	5	-
atg-4.1; pgl-3 RNAi	9	-
atg-4.1; pgl-3 RNAi	5	-
atg-4.1; pgl-3 RNAi	4	-
atg-4.1; pgl-3 RNAi	6	-
atg-4.1; pgl-3 RNAi	5	-
atg-4.1; pgl-3 RNAi	4	-
atg-4.1; pgl-3 RNAi	6	-
atg-4.1; pgl-3 RNAi	5	-
atg-4.1; pgl-3 RNAi	8	-
atg-4.1; pgl-3 RNAi	8	-
atg-4.1; pgl-3 RNAi	3	-
atg-4.1; pgl-3 RNAi	4	-
atg-4.1; pgl-3 RNAi	4	-
atg-4.1; pgl-3 RNAi	5	-
atg-4.1; pgl-3 RNAi	6	-
atg-4.1; pgl-3 RNAi	3	-
atg-4.1; pgl-3 RNAi	3	-
atg-4.1; pgl-3 RNAi	4	-
atg-4.1; pgl-3 RNAi	7	-
atg-4.1; pgl-3 RNAi	4	-
atg-4.1; pgl-3 RNAi	3	-
atg-4.1; pgl-3 RNAi	3	-
atg-4.1; pgl-3 RNAi	3	-
atg-4.1; pgl-3 RNAi	5	-
atg-4.1; pgl-3 RNAi	4	-
atg-4.1; pgl-3 RNAi	4	-
atg-4.1; pgl-3 RNAi	6	-
atg-4.1; pgl-3 RNAi	3	-
atg-4.1; pgl-3 RNAi	3	-
atg-4.1; pgl-3 RNAi	5	-
atg-4.1; pgl-3 RNAi	3	-
atg-4.1; pgl-3 RNAi	5	-
atg-4.1; pgl-3 RNAi	4	-
atg-4.1; pgl-3 RNAi	4	-
atg-4.1; pgl-3 RNAi	5	-
atg-4.1; pgl-3 RNAi	5	+
atg-4.1; pgl-3 RNAi	8	+
atg-4.1; pgl-3 RNAi	5	+
atg-4.1; pgl-3 RNAi	6	+
atg-4.1; pgl-3 RNAi	8	+
atg-4.1; pgl-3 RNAi	6	+
atg-4.1; pgl-3 RNAi	9	+
atg-4.1; pgl-3 RNAi	7	+
atg-4.1; pgl-3 RNAi	10	+
atg-4.1; pgl-3 RNAi	4	+
atg-4.1; pgl-3 RNAi	10	+
atg-4.1; pgl-3 RNAi	8	+
atg-4.1; pgl-3 RNAi	7	+
atg-4.1; pgl-3 RNAi	10	+
atg-4.1; pgl-3 RNAi	7	+
atg-4.1; pgl-3 RNAi	10	+
atg-4.1; pgl-3 RNAi	8	+
atg-4.1; pgl-3 RNAi	9	+
atg-4.1; pgl-3 RNAi	11	+
atg-4.1; pgl-3 RNAi	7	+
atg-4.1; pgl-3 RNAi	8	+
atg-4.1; pgl-3 RNAi	7	+
atg-4.1; pgl-3 RNAi	3	+
atg-4.1; pgl-3 RNAi	4	+
atg-4.1; pgl-3 RNAi	9	+
atg-4.1; pgl-3 RNAi	7	+
atg-4.1; pgl-3 RNAi	8	+
atg-4.1; pgl-3 RNAi	10	+
atg-4.1; pgl-3 RNAi	7	+
atg-4.1; pgl-3 RNAi	6	+
atg-4.1; pgl-3 RNAi	6	+
atg-4.1; pgl-3 RNAi	11	+
atg-4.1; pgl-3 RNAi	6	+
atg-4.1; pgl-3 RNAi	8	+
atg-4.1; pgl-3 RNAi	5	+
atg-4.1; pgl-3 RNAi	12	+
atg-4.1; pgl-3 RNAi	14	+
atg-4.1; pgl-3 RNAi	11	+
atg-4.1; pgl-3 RNAi	9	+
atg-4.1; pgl-3 RNAi	10	+
atg-4.2	10	-
atg-4.2	6	-
atg-4.2	8	-
atg-4.2	13	-
atg-4.2	7	-
atg-4.2	8	-
atg-4.2	8	-
atg-4.2	9	-
atg-4.2	7	-
atg-4.2	6	-
atg-4.2	7	-
atg-4.2	10	-
atg-4.2	6	-
atg-4.2	10	-
atg-4.2	6	-
atg-4.2	7	-
atg-4.2	6	-
atg-4.2	8	-
atg-4.2	7	-
atg-4.2	8	-
atg-4.2	7	-
atg-4.2	9	-
atg-4.2	8	-
atg-4.2	8	+
atg-4.2	9	+
atg-4.2	7	+
atg-4.2	4	+
atg-4.2	7	+
atg-4.2	6	+
atg-4.2	9	+
atg-4.2	7	+
atg-4.2	3	+
atg-4.2	7	+
atg-4.2	7	+
atg-4.2	6	+
atg-4.2	10	+
atg-4.2	7	+
atg-4.2	6	+
atg-4.2	9	+
atg-4.2	5	+
atg-4.2	3	+
atg-4.2	6	+
atg-4.2	6	+
atg-4.2	7	+
atg-4.2	10	+
atg-4.2	8	+
atg-4.2; pgl-1 RNAi	5	-
atg-4.2; pgl-1 RNAi	4	-
atg-4.2; pgl-1 RNAi	7	-
atg-4.2; pgl-1 RNAi	4	-
atg-4.2; pgl-1 RNAi	7	-
atg-4.2; pgl-1 RNAi	3	-
atg-4.2; pgl-1 RNAi	5	-
atg-4.2; pgl-1 RNAi	6	-
atg-4.2; pgl-1 RNAi	4	-
atg-4.2; pgl-1 RNAi	3	-
atg-4.2; pgl-1 RNAi	2	-
atg-4.2; pgl-1 RNAi	3	-
atg-4.2; pgl-1 RNAi	2	-
atg-4.2; pgl-1 RNAi	5	-
atg-4.2; pgl-1 RNAi	3	-
atg-4.2; pgl-1 RNAi	4	-
atg-4.2; pgl-1 RNAi	6	-
atg-4.2; pgl-1 RNAi	3	-
atg-4.2; pgl-1 RNAi	5	-
atg-4.2; pgl-1 RNAi	2	-
atg-4.2; pgl-1 RNAi	3	-
atg-4.2; pgl-1 RNAi	4	-
atg-4.2; pgl-1 RNAi	4	-
atg-4.2; pgl-1 RNAi	3	-
atg-4.2; pgl-1 RNAi	7	-
atg-4.2; pgl-1 RNAi	3	-
atg-4.2; pgl-1 RNAi	6	-
atg-4.2; pgl-1 RNAi	4	-
atg-4.2; pgl-1 RNAi	4	-
atg-4.2; pgl-1 RNAi	3	-
atg-4.2; pgl-1 RNAi	6	-
atg-4.2; pgl-1 RNAi	4	-
atg-4.2; pgl-1 RNAi	5	-
atg-4.2; pgl-1 RNAi	4	-
atg-4.2; pgl-1 RNAi	3	-
atg-4.2; pgl-1 RNAi	6	-
atg-4.2; pgl-1 RNAi	7	-
atg-4.2; pgl-1 RNAi	4	-
atg-4.2; pgl-1 RNAi	3	-
atg-4.2; pgl-1 RNAi	2	-
atg-4.2; pgl-1 RNAi	4	-
atg-4.2; pgl-1 RNAi	8	+
atg-4.2; pgl-1 RNAi	7	+
atg-4.2; pgl-1 RNAi	7	+
atg-4.2; pgl-1 RNAi	7	+
atg-4.2; pgl-1 RNAi	10	+
atg-4.2; pgl-1 RNAi	6	+
atg-4.2; pgl-1 RNAi	7	+
atg-4.2; pgl-1 RNAi	8	+
atg-4.2; pgl-1 RNAi	5	+
atg-4.2; pgl-1 RNAi	12	+
atg-4.2; pgl-1 RNAi	11	+
atg-4.2; pgl-1 RNAi	4	+
atg-4.2; pgl-1 RNAi	10	+
atg-4.2; pgl-1 RNAi	6	+
atg-4.2; pgl-1 RNAi	9	+
atg-4.2; pgl-1 RNAi	7	+
atg-4.2; pgl-1 RNAi	8	+
atg-4.2; pgl-1 RNAi	9	+
atg-4.2; pgl-1 RNAi	8	+
atg-4.2; pgl-1 RNAi	12	+
atg-4.2; pgl-1 RNAi	6	+
atg-4.2; pgl-1 RNAi	7	+
atg-4.2; pgl-1 RNAi	6	+
atg-4.2; pgl-1 RNAi	10	+
atg-4.2; pgl-1 RNAi	10	+
atg-4.2; pgl-1 RNAi	9	+
atg-4.2; pgl-1 RNAi	5	+
atg-4.2; pgl-1 RNAi	11	+
atg-4.2; pgl-1 RNAi	12	+
atg-4.2; pgl-1 RNAi	10	+
atg-4.2; pgl-1 RNAi	6	+
atg-4.2; pgl-1 RNAi	8	+
atg-4.2; pgl-1 RNAi	5	+
atg-4.2; pgl-1 RNAi	10	+
atg-4.2; pgl-1 RNAi	8	+
atg-4.2; pgl-1 RNAi	10	+
atg-4.2; pgl-1 RNAi	3	+
atg-4.2; pgl-1 RNAi	7	+
atg-4.2; pgl-1 RNAi	8	+
atg-4.2; pgl-1 RNAi	8	+
atg-4.2; pgl-3 RNAi	6	-
atg-4.2; pgl-3 RNAi	5	-
atg-4.2; pgl-3 RNAi	6	-
atg-4.2; pgl-3 RNAi	7	-
atg-4.2; pgl-3 RNAi	7	-
atg-4.2; pgl-3 RNAi	10	-
atg-4.2; pgl-3 RNAi	5	-
atg-4.2; pgl-3 RNAi	5	-
atg-4.2; pgl-3 RNAi	7	-
atg-4.2; pgl-3 RNAi	6	-
atg-4.2; pgl-3 RNAi	6	-
atg-4.2; pgl-3 RNAi	7	-
atg-4.2; pgl-3 RNAi	7	-
atg-4.2; pgl-3 RNAi	7	-
atg-4.2; pgl-3 RNAi	7	-
atg-4.2; pgl-3 RNAi	5	-
atg-4.2; pgl-3 RNAi	6	-
atg-4.2; pgl-3 RNAi	7	-
atg-4.2; pgl-3 RNAi	11	-
atg-4.2; pgl-3 RNAi	6	-
atg-4.2; pgl-3 RNAi	7	-
atg-4.2; pgl-3 RNAi	7	-
atg-4.2; pgl-3 RNAi	9	-
atg-4.2; pgl-3 RNAi	9	-
atg-4.2; pgl-3 RNAi	5	-
atg-4.2; pgl-3 RNAi	8	-
atg-4.2; pgl-3 RNAi	4	-
atg-4.2; pgl-3 RNAi	5	-
atg-4.2; pgl-3 RNAi	3	-
atg-4.2; pgl-3 RNAi	7	-
atg-4.2; pgl-3 RNAi	6	-
atg-4.2; pgl-3 RNAi	7	-
atg-4.2; pgl-3 RNAi	7	-
atg-4.2; pgl-3 RNAi	5	-
atg-4.2; pgl-3 RNAi	7	-
atg-4.2; pgl-3 RNAi	5	-
atg-4.2; pgl-3 RNAi	6	-
atg-4.2; pgl-3 RNAi	7	-
atg-4.2; pgl-3 RNAi	7	-
atg-4.2; pgl-3 RNAi	5	-
atg-4.2; pgl-3 RNAi	7	-
atg-4.2; pgl-3 RNAi	9	-
atg-4.2; pgl-3 RNAi	4	-
atg-4.2; pgl-3 RNAi	8	-
atg-4.2; pgl-3 RNAi	5	-
atg-4.2; pgl-3 RNAi	11	+
atg-4.2; pgl-3 RNAi	10	+
atg-4.2; pgl-3 RNAi	14	+
atg-4.2; pgl-3 RNAi	11	+
atg-4.2; pgl-3 RNAi	11	+
atg-4.2; pgl-3 RNAi	11	+
atg-4.2; pgl-3 RNAi	9	+
atg-4.2; pgl-3 RNAi	8	+
atg-4.2; pgl-3 RNAi	10	+
atg-4.2; pgl-3 RNAi	9	+
atg-4.2; pgl-3 RNAi	13	+
atg-4.2; pgl-3 RNAi	8	+
atg-4.2; pgl-3 RNAi	7	+
atg-4.2; pgl-3 RNAi	14	+
atg-4.2; pgl-3 RNAi	7	+
atg-4.2; pgl-3 RNAi	7	+
atg-4.2; pgl-3 RNAi	9	+
atg-4.2; pgl-3 RNAi	7	+
atg-4.2; pgl-3 RNAi	6	+
atg-4.2; pgl-3 RNAi	8	+
atg-4.2; pgl-3 RNAi	7	+
atg-4.2; pgl-3 RNAi	12	+
atg-4.2; pgl-3 RNAi	6	+
atg-4.2; pgl-3 RNAi	6	+
atg-4.2; pgl-3 RNAi	6	+
atg-4.2; pgl-3 RNAi	8	+
atg-4.2; pgl-3 RNAi	8	+
atg-4.2; pgl-3 RNAi	11	+
atg-4.2; pgl-3 RNAi	9	+
atg-4.2; pgl-3 RNAi	8	+
atg-4.2; pgl-3 RNAi	8	+
atg-2	3	-
atg-2	6	-
atg-2	7	-
atg-2	6	-
atg-2	5	-
atg-2	1	-
atg-2	4	-
atg-2	6	-
atg-2	5	-
atg-2	5	-
atg-2	4	-
atg-2	4	-
atg-2	4	-
atg-2	5	-
atg-2	6	-
atg-2	6	-
atg-2	5	-
atg-2	4	-
atg-2	3	-
atg-2	6	-
atg-2	3	-
atg-2	2	-
atg-2	2	+
atg-2	3	+
atg-2	4	+
atg-2	3	+
atg-2	6	+
atg-2	5	+
atg-2	7	+
atg-2	4	+
atg-2	2	+
atg-2	3	+
atg-2	4	+
atg-2	7	+
atg-2	3	+
atg-2	5	+
atg-2	6	+
atg-2	5	+
atg-2	1	+
atg-2	2	+
atg-2	6	+
atg-2	3	+
atg-2	2	+
atg-2	3	+
atg-2	3	+
atg-2; pgl-1 RNAi	8	-
atg-2; pgl-1 RNAi	3	-
atg-2; pgl-1 RNAi	4	-
atg-2; pgl-1 RNAi	3	-
atg-2; pgl-1 RNAi	8	-
atg-2; pgl-1 RNAi	2	-
atg-2; pgl-1 RNAi	2	-
atg-2; pgl-1 RNAi	4	-
atg-2; pgl-1 RNAi	10	-
atg-2; pgl-1 RNAi	8	-
atg-2; pgl-1 RNAi	2	-
atg-2; pgl-1 RNAi	2	-
atg-2; pgl-1 RNAi	2	-
atg-2; pgl-1 RNAi	2	-
atg-2; pgl-1 RNAi	7	-
atg-2; pgl-1 RNAi	5	-
atg-2; pgl-1 RNAi	10	-
atg-2; pgl-1 RNAi	1	-
atg-2; pgl-1 RNAi	2	-
atg-2; pgl-1 RNAi	2	-
atg-2; pgl-1 RNAi	1	-
atg-2; pgl-1 RNAi	8	-
atg-2; pgl-1 RNAi	4	-
atg-2; pgl-1 RNAi	3	-
atg-2; pgl-1 RNAi	2	-
atg-2; pgl-1 RNAi	5	-
atg-2; pgl-1 RNAi	3	-
atg-2; pgl-1 RNAi	4	-
atg-2; pgl-1 RNAi	3	-
atg-2; pgl-1 RNAi	2	-
atg-2; pgl-1 RNAi	10	+
atg-2; pgl-1 RNAi	4	+
atg-2; pgl-1 RNAi	7	+
atg-2; pgl-1 RNAi	8	+
atg-2; pgl-1 RNAi	6	+
atg-2; pgl-1 RNAi	5	+
atg-2; pgl-1 RNAi	5	+
atg-2; pgl-1 RNAi	6	+
atg-2; pgl-1 RNAi	10	+
atg-2; pgl-1 RNAi	12	+
atg-2; pgl-1 RNAi	10	+
atg-2; pgl-1 RNAi	6	+
atg-2; pgl-1 RNAi	9	+
atg-2; pgl-1 RNAi	5	+
atg-2; pgl-1 RNAi	10	+
atg-2; pgl-1 RNAi	9	+
atg-2; pgl-1 RNAi	6	+
atg-2; pgl-1 RNAi	10	+
atg-2; pgl-1 RNAi	11	+
atg-2; pgl-1 RNAi	7	+
atg-2; pgl-1 RNAi	6	+
atg-2; pgl-1 RNAi	7	+
atg-2; pgl-1 RNAi	4	+
atg-2; pgl-1 RNAi	6	+
atg-2; pgl-1 RNAi	7	+
atg-2; pgl-3 RNAi	6	-
atg-2; pgl-3 RNAi	4	-
atg-2; pgl-3 RNAi	8	-
atg-2; pgl-3 RNAi	8	-
atg-2; pgl-3 RNAi	3	-
atg-2; pgl-3 RNAi	6	-
atg-2; pgl-3 RNAi	8	-
atg-2; pgl-3 RNAi	6	-
atg-2; pgl-3 RNAi	6	-
atg-2; pgl-3 RNAi	5	-
atg-2; pgl-3 RNAi	6	-
atg-2; pgl-3 RNAi	2	-
atg-2; pgl-3 RNAi	3	-
atg-2; pgl-3 RNAi	4	-
atg-2; pgl-3 RNAi	6	-
atg-2; pgl-3 RNAi	4	-
atg-2; pgl-3 RNAi	4	-
atg-2; pgl-3 RNAi	2	-
atg-2; pgl-3 RNAi	7	-
atg-2; pgl-3 RNAi	6	-
atg-2; pgl-3 RNAi	4	-
atg-2; pgl-3 RNAi	6	-
atg-2; pgl-3 RNAi	3	-
atg-2; pgl-3 RNAi	7	-
atg-2; pgl-3 RNAi	6	-
atg-2; pgl-3 RNAi	3	-
atg-2; pgl-3 RNAi	4	-
atg-2; pgl-3 RNAi	3	-
atg-2; pgl-3 RNAi	3	-
atg-2; pgl-3 RNAi	3	-
atg-2; pgl-3 RNAi	5	-
atg-2; pgl-3 RNAi	3	-
atg-2; pgl-3 RNAi	6	-
atg-2; pgl-3 RNAi	3	-
atg-2; pgl-3 RNAi	4	-
atg-2; pgl-3 RNAi	6	-
atg-2; pgl-3 RNAi	2	-
atg-2; pgl-3 RNAi	3	-
atg-2; pgl-3 RNAi	1	-
atg-2; pgl-3 RNAi	2	-
atg-2; pgl-3 RNAi	8	-
atg-2; pgl-3 RNAi	6	-
atg-2; pgl-3 RNAi	4	-
atg-2; pgl-3 RNAi	5	-
atg-2; pgl-3 RNAi	5	-
atg-2; pgl-3 RNAi	6	-
atg-2; pgl-3 RNAi	4	-
atg-2; pgl-3 RNAi	3	-
atg-2; pgl-3 RNAi	6	-
atg-2; pgl-3 RNAi	2	-
atg-2; pgl-3 RNAi	4	+
atg-2; pgl-3 RNAi	5	+
atg-2; pgl-3 RNAi	7	+
atg-2; pgl-3 RNAi	8	+
atg-2; pgl-3 RNAi	5	+
atg-2; pgl-3 RNAi	6	+
atg-2; pgl-3 RNAi	7	+
atg-2; pgl-3 RNAi	5	+
atg-2; pgl-3 RNAi	5	+
atg-2; pgl-3 RNAi	8	+
atg-2; pgl-3 RNAi	7	+
atg-2; pgl-3 RNAi	14	+
atg-2; pgl-3 RNAi	8	+
atg-2; pgl-3 RNAi	6	+
atg-2; pgl-3 RNAi	17	+
atg-2; pgl-3 RNAi	5	+
atg-2; pgl-3 RNAi	7	+
atg-2; pgl-3 RNAi	10	+
atg-2; pgl-3 RNAi	6	+
atg-2; pgl-3 RNAi	6	+
atg-2; pgl-3 RNAi	4	+
atg-2; pgl-3 RNAi	4	+
atg-2; pgl-3 RNAi	4	+
atg-2; pgl-3 RNAi	5	+
atg-2; pgl-3 RNAi	10	+
atg-2; pgl-3 RNAi	4	+
atg-2; pgl-3 RNAi	6	+
atg-2; pgl-3 RNAi	9	+
atg-2; pgl-3 RNAi	4	+
atg-2; pgl-3 RNAi	7	+
atg-2; pgl-3 RNAi	6	+
atg-2; pgl-3 RNAi	11	+
atg-2; pgl-3 RNAi	10	+
atg-2; pgl-3 RNAi	4	+
atg-2; pgl-3 RNAi	5	+
atg-18	3	-
atg-18	2	-
atg-18	4	-
atg-18	3	-
atg-18	6	-
atg-18	5	-
atg-18	7	-
atg-18	4	-
atg-18	2	-
atg-18	3	-
atg-18	4	-
atg-18	4	-
atg-18	3	-
atg-18	5	-
atg-18	6	-
atg-18	5	-
atg-18	2	-
atg-18	3	-
atg-18	6	-
atg-18	3	-
atg-18	1	-
atg-18	4	-
atg-18	3	-
atg-18	3	+
atg-18	2	+
atg-18	4	+
atg-18	3	+
atg-18	6	+
atg-18	5	+
atg-18	6	+
atg-18	4	+
atg-18	3	+
atg-18	3	+
atg-18	4	+
atg-18	3	+
atg-18	3	+
atg-18	5	+
atg-18	6	+
atg-18	1	+
atg-18	2	+
atg-18	3	+
atg-18	6	+
atg-18	3	+
atg-18	2	+
atg-18	3	+
atg-18	2	+
pgl-1; atg-18	4	-
pgl-1; atg-18	7	-
pgl-1; atg-18	4	-
pgl-1; atg-18	4	-
pgl-1; atg-18	8	-
pgl-1; atg-18	5	-
pgl-1; atg-18	9	-
pgl-1; atg-18	3	-
pgl-1; atg-18	3	-
pgl-1; atg-18	7	-
pgl-1; atg-18	6	-
pgl-1; atg-18	5	-
pgl-1; atg-18	6	-
pgl-1; atg-18	6	-
pgl-1; atg-18	10	-
pgl-1; atg-18	5	-
pgl-1; atg-18	5	-
pgl-1; atg-18	3	-
pgl-1; atg-18	5	-
pgl-1; atg-18	3	-
pgl-1; atg-18	4	-
pgl-1; atg-18	5	-
pgl-1; atg-18	8	-
pgl-1; atg-18	3	-
pgl-1; atg-18	7	-
pgl-1; atg-18	6	-
pgl-1; atg-18	5	-
pgl-1; atg-18	5	-
pgl-1; atg-18	2	-
pgl-1; atg-18	4	-
pgl-1; atg-18	5	-
pgl-1; atg-18	2	-
pgl-1; atg-18	6	-
pgl-1; atg-18	5	-
pgl-1; atg-18	7	-
pgl-1; atg-18	7	-
pgl-1; atg-18	7	-
pgl-1; atg-18	4	-
[truncated: 555 more rows]

## Sheet: Fig 3B
strain	% PGL-1 absent germ cells	% PGL-3 absent germ cells	UV
N2	0	0	-
N2	0	0	-
N2	0	0	-
N2	0	0	-
N2	0	0	-
N2	1	1	-
N2	2	0	-
N2	1	0	-
N2	2	2	-
N2	0	0	-
N2	0	0	-
N2	0	0	-
N2	40	43	+
N2	35	38	+
N2	32	37	+
N2	56	57	+
N2	48	49	+
N2	55	58	+
N2	24	32	+
N2	56	56	+
N2	25	33	+
N2	62	58	+
N2	42	43	+
N2	50	51	+
atg-4.1	0	0	-
atg-4.1	1	1	-
atg-4.1	1	1	-
atg-4.1	2	0	-
atg-4.1	0	0	-
atg-4.1	1	1	-
atg-4.1	0	0	-
atg-4.1	3	0	-
atg-4.1	1	1	-
atg-4.1	2	2	-
atg-4.1	1	1	-
atg-4.1	1	1	-
atg-4.1	16	18	+
atg-4.1	17	19	+
atg-4.1	5	9	+
atg-4.1	4	8	+
atg-4.1	2	4	+
atg-4.1	4	5	+
atg-4.1	26	29	+
atg-4.1	39	40	+
atg-4.1	12	17	+
atg-4.1	24	25	+
atg-4.1	16	18	+
atg-4.1	10	14	+
atg-9	1	1	-
atg-9	2	2	-
atg-9	1	1	-
atg-9	0	0	-
atg-9	1	1	-
atg-9	1	1	-
atg-9	2	2	-
atg-9	1	1	-
atg-9	1	1	-
atg-9	1	1	-
atg-9	3	0	-
atg-9	0	0	-
atg-9	6	8	+
atg-9	6	9	+
atg-9	28	30	+
atg-9	39	40	+
atg-9	11	14	+
atg-9	5	7	+
atg-9	6	8	+
atg-9	14	16	+
atg-9	7	9	+
atg-9	17	19	+
atg-9	5	5	+
atg-9	5	5	+
atg-13	0	0	-
atg-13	1	1	-
atg-13	2	2	-
atg-13	1	1	-
atg-13	2	2	-
atg-13	2	2	-
atg-13	1	1	-
atg-13	1	1	-
atg-13	0	0	-
atg-13	0	0	-
atg-13	3	0	-
atg-13	1	1	-
atg-13	6	7	+
atg-13	17	19	+
atg-13	5	6	+
atg-13	29	29	+
atg-13	13	15	+
atg-13	6	8	+
atg-13	8	9	+
atg-13	29	30	+
atg-13	17	19	+
atg-13	6	6	+
atg-13	16	18	+
atg-13	8	9	+
atg-18	0	0	-
atg-18	1	1	-
atg-18	0	0	-
atg-18	1	1	-
atg-18	0	0	-
atg-18	1	1	-
atg-18	2	2	-
atg-18	0	0	-
atg-18	1	1	-
atg-18	3	0	-
atg-18	0	0	-
atg-18	1	1	-
atg-18	0	0	+
atg-18	1	1	+
atg-18	5	6	+
atg-18	27	29	+
atg-18	19	20	+
atg-18	12	14	+
atg-18	0	2	+
atg-18	1	2	+
atg-18	3	4	+
atg-18	24	25	+
atg-18	12	13	+
atg-18	2	2	+
epg-5	1	1	-
epg-5	1	1	-
epg-5	1	1	-
epg-5	0	0	-
epg-5	1	1	-
epg-5	1	1	-
epg-5	1	1	-
epg-5	1	1	-
epg-5	3	0	-
epg-5	0	0	-
epg-5	1	1	-
epg-5	1	1	-
epg-5	2	2	+
epg-5	20	22	+
epg-5	1	1	+
epg-5	2	2	+
epg-5	24	25	+
epg-5	26	28	+
epg-5	8	9	+
epg-5	17	18	+
epg-5	2	3	+
epg-5	13	15	+
epg-5	5	6	+
epg-5	2	3	+

## Sheet: Fig 3C
sample	Sum of optical density in PGL-1 ROI/Sum of optical density in Tubulin ROI	relative value
N2 (0 J)-A	1.7235	1
N2 (0 J)-B	1.79196	1
N2 (0 J)-C	0.594645	1
N2 (400 J)-A	1.57233	0.812911
N2 (400 J)-B	1.41467	0.789452
N2 (400 J)-C	0.351234	0.590663
atg-4.1 (0 J)-A	1.53446	1
atg-4.1 (0 J)-B	1.26949	1
atg-4.1 (0 J)-C	0.344472	1
atg-4.1 (400 J)-A	1.36385	0.722596
atg-4.1 (400 J)-B	1.23303	0.971279
atg-4.1 (400 J)-C	0.248914	0.64687
atg-18 (0 J)-A	1.30803	1
atg-18 (0 J)-B	1.50466	1
atg-18 (0 J)-C	0.563639	1
atg-18 (400 J)-A	1.39999	1.0703
atg-18 (400 J)-B	1.34965	0.896984
atg-18 (400 J)-C	0.31698	0.71343

## Sheet: Fig 4C
h post UV	LGG-1 foci number	UV
0.5	1	-
0.5	0	-
0.5	2	-
0.5	1	-
0.5	1	-
0.5	1	-
0.5	2	-
0.5	1	-
0.5	1	+
0.5	0	+
0.5	0	+
0.5	2	+
0.5	2	+
0.5	1	+
0.5	2	+
0.5	3	+
3	1	-
3	1	-
3	3	-
3	2	-
3	2	-
3	1	-
3	2	-
3	3	-
3	2	-
3	58	+
3	66	+
3	82	+
3	89	+
3	59	+
3	63	+
3	84	+
3	49	+
3	88	+
3	97	+
3	121	+
4	1	-
4	3	-
4	2	-
4	2	-
4	1	-
4	3	-
4	2	-
4	2	-
4	3	-
4	1	-
4	67	+
4	59	+
4	72	+
4	87	+
4	90	+
4	83	+
4	42	+
4	38	+
4	32	+
4	52	+
6	1	-
6	2	-
6	2	-
6	1	-
6	0	-
6	3	-
6	4	-
6	2	-
6	2	-
6	1	-
6	2	-
6	1	-
6	12	+
6	9	+
6	18	+
6	22	+
6	24	+
6	11	+
6	12	+
6	8	+
6	19	+
6	20	+

## Sheet: Fig 5B
strain	UV	LGG-1 foci number
N2	0 J	0
N2	0 J	0
N2	0 J	0
N2	0 J	0
N2	0 J	0
N2	0 J	0
N2	0 J	0
N2	0 J	1
N2	0 J	0
N2	0 J	0
N2	0 J	0
N2	0 J	0
N2	0 J	2
N2	0 J	0
N2	0 J	0
N2	0 J	0
N2	0 J	0
glh-1	0 J	31
glh-1	0 J	22
glh-1	0 J	18
glh-1	0 J	8
glh-1	0 J	16
glh-1	0 J	26
glh-1	0 J	14
glh-1	0 J	33
glh-1	0 J	38
glh-1	0 J	12
glh-1	0 J	20
glh-1	0 J	37
glh-1	0 J	19
glh-1	0 J	32
glh-1	0 J	29
glh-1	0 J	34
glh-1	0 J	11
glh-1	0 J	2
glh-1	0 J	17
glh-1	0 J	22
glh-1	0 J	9
pgl-1	0 J	1
pgl-1	0 J	0
pgl-1	0 J	0
pgl-1	0 J	0
pgl-1	0 J	0
pgl-1	0 J	0
pgl-1	0 J	2
pgl-1	0 J	0
pgl-1	0 J	0
pgl-1	0 J	0
pgl-1	0 J	0
pgl-1	0 J	0
pgl-1	0 J	0
pgl-1	0 J	0
pgl-1	0 J	0
pgl-1	0 J	0
pgl-1	0 J	0
pgl-1	0 J	0
pgl-1	0 J	0
pgl-1	0 J	0
pgl-1	0 J	0
pgl-1	0 J	0
pgl-1	0 J	0
pgl-3	0 J	0
pgl-3	0 J	0
pgl-3	0 J	0
pgl-3	0 J	1
pgl-3	0 J	0
pgl-3	0 J	0
pgl-3	0 J	0
pgl-3	0 J	0
pgl-3	0 J	1
pgl-3	0 J	0
pgl-3	0 J	1
pgl-3	0 J	0
pgl-3	0 J	0
pgl-3	0 J	0
pgl-3	0 J	0
pgl-3	0 J	0
pgl-3	0 J	0
pgl-3	0 J	0
pgl-3	0 J	0
pgl-3	0 J	0
pgl-3	0 J	0
pgl-3	0 J	0
pgl-3	0 J	0
pgl-1; pgl-3	0 J	0
pgl-1; pgl-3	0 J	0
pgl-1; pgl-3	0 J	0
pgl-1; pgl-3	0 J	0
pgl-1; pgl-3	0 J	0
pgl-1; pgl-3	0 J	0
pgl-1; pgl-3	0 J	1
pgl-1; pgl-3	0 J	0
pgl-1; pgl-3	0 J	0
pgl-1; pgl-3	0 J	0
pgl-1; pgl-3	0 J	0
pgl-1; pgl-3	0 J	1
pgl-1; pgl-3	0 J	0
pgl-1; pgl-3	0 J	0
pgl-1; pgl-3	0 J	0
pgl-1; pgl-3	0 J	0
pgl-1; pgl-3	0 J	0
pgl-1; pgl-3	0 J	0
pgl-1; pgl-3	0 J	0
pgl-1; pgl-3	0 J	0
pgl-1; pgl-3	0 J	0
pgl-1; pgl-3	0 J	0
N2	400 J	22
N2	400 J	24
N2	400 J	19
N2	400 J	20
N2	400 J	25
N2	400 J	27
N2	400 J	29
N2	400 J	28
N2	400 J	30
N2	400 J	33
N2	400 J	36
N2	400 J	37
N2	400 J	42
N2	400 J	28
N2	400 J	39
N2	400 J	41
N2	400 J	34
glh-1	400 J	12
glh-1	400 J	10
glh-1	400 J	22
glh-1	400 J	25
glh-1	400 J	24
glh-1	400 J	26
glh-1	400 J	28
glh-1	400 J	33
glh-1	400 J	32
glh-1	400 J	30
glh-1	400 J	36
glh-1	400 J	35
glh-1	400 J	37
glh-1	400 J	31
glh-1	400 J	27
glh-1	400 J	25
glh-1	400 J	26
glh-1	400 J	29
pgl-1	400 J	19
pgl-1	400 J	15
pgl-1	400 J	16
pgl-1	400 J	18
pgl-1	400 J	14
pgl-1	400 J	13
pgl-1	400 J	10
pgl-1	400 J	8
pgl-1	400 J	6
pgl-1	400 J	2
pgl-1	400 J	8
pgl-1	400 J	8
pgl-1	400 J	9
pgl-1	400 J	11
pgl-1	400 J	10
pgl-1	400 J	9
pgl-1	400 J	8
pgl-1	400 J	10
pgl-1	400 J	7
pgl-1	400 J	8
pgl-1	400 J	10
pgl-1	400 J	6
pgl-1	400 J	8
pgl-3	400 J	0
pgl-3	400 J	0
pgl-3	400 J	0
pgl-3	400 J	3
pgl-3	400 J	2
pgl-3	400 J	0
pgl-3	400 J	4
pgl-3	400 J	8
pgl-3	400 J	8
pgl-3	400 J	3
pgl-3	400 J	0
pgl-3	400 J	0
pgl-3	400 J	0
pgl-3	400 J	0
pgl-3	400 J	0
pgl-3	400 J	0
pgl-3	400 J	2
pgl-3	400 J	6
pgl-3	400 J	0
pgl-3	400 J	0
pgl-3	400 J	0
pgl-3	400 J	0
pgl-3	400 J	7
pgl-1; pgl-3	400 J	0
pgl-1; pgl-3	400 J	8
pgl-1; pgl-3	400 J	2
pgl-1; pgl-3	400 J	1
pgl-1; pgl-3	400 J	0
pgl-1; pgl-3	400 J	0
pgl-1; pgl-3	400 J	0
pgl-1; pgl-3	400 J	0
pgl-1; pgl-3	400 J	9
pgl-1; pgl-3	400 J	0
pgl-1; pgl-3	400 J	10
pgl-1; pgl-3	400 J	0
pgl-1; pgl-3	400 J	0
pgl-1; pgl-3	400 J	5
pgl-1; pgl-3	400 J	10
pgl-1; pgl-3	400 J	0
pgl-1; pgl-3	400 J	0
pgl-1; pgl-3	400 J	6
pgl-1; pgl-3	400 J	8
pgl-1; pgl-3	400 J	0
pgl-1; pgl-3	400 J	0
pgl-1; pgl-3	400 J	0

## Sheet: Fig 6C and D
Counting PGL-1-absent germ cells in the pachytene region of adult hermaphroditegonads after L1-soaking RNAi treatments
Germ cells between transition zone and loop region were examined: crescent nuclei+pachytene nuclei before cellulized oocyte						p value = T.TEST(array1,array2,2,1)
Count one side of one gonad arm
Soak synchronized N2 L1 larvae in respective dsRNA solutions for 48 h at 20°C
Incubate the recovered worms at 20°C on OP50-spotted NGM plates until the majority reach the L4 stage
Pick L4 hermaphrodites and incubate them at 20°C on new OP50-spotted NGM plates (Day. 1)
Irradiate with UV (400 J/m2) (Day. 2; 24 h after picking L4)
Sampling at 48 h after L4 pick (Day. 3; 24 h after UV treatment)
Dissect gonads of worms and fix with MeOH-Acetone; Immunostain with mouse OIC1D4 (confocal); 1:400 Alexa-546 goat anti-mouse IgG; Counterstain with 5 uM TO-PRO-3
Observe under confocal microscope (Olympus 7F)
Controls
RNAi	mock	mock	mock RNAi	atg-4.1	atg-4.1	atg-4.1 RNAi	lgg-1	lgg-1	lgg-1 RNAi	atg-9	atg-9	atg-9 RNAi	atg-13	atg-13	atg-13 RNAi	atg-18	atg-18	atg-18 RNAi	bec-1	bec-1	bec-1 RNAi
Class	PGL-1-absent germ cells	Total germ cells	% PGL-1-absent germ cells	PGL-1-absent germ cells	Total germ cells	% PGL-1-absent germ cells	PGL-1-absent germ cells	Total germ cells	% PGL-1-absent germ cells	PGL-1-absent germ cells	Total germ cells	% PGL-1-absent germ cells	PGL-1-absent germ cells	Total germ cells	% PGL-1-absent germ cells	PGL-1-absent germ cells	Total germ cells	% PGL-1-absent germ cells	PGL-1-absent germ cells	Total germ cells	% PGL-1-absent germ cells
Average	68	180	0.365445	11.1111	236.778	0.0462706	16.5	256.2	0.0623081	13.9	313.1	0.0446901	12	294	0.0398343	9.77778	231.222	0.0415313	13.7778	238	0.0547407
S.D.			0.0980194			0.0159095			0.050126			0.0455497			0.018019			0.0165856			0.0269924
n	9	9	9	9	9	9	10	10	10	10	10	10	10	10	10	9	9	9	9	9	9
p-value			T.TEST(array1)			4.94061e-06			7.13909e-05			2.71884e-05			1.29084e-05			1.11981e-05			3.84484e-05
gonad 1	40	148	0.27027	4	185	0.0216216	13	320	0.040625	8	247	0.0323887	9	275	0.0327273	5	206	0.0242718	31	271	0.114391
gonad 2	31	103	0.300971	11	246	0.0447154	36	238	0.151261	10	409	0.0244499	21	355	0.0591549	13	192	0.0677083	18	290	0.062069
gonad 3	101	216	0.467593	19	252	0.0753968	19	291	0.0652921	4	245	0.0163265	17	324	0.0524691	11	229	0.0480349	15	257	0.0583658
gonad 4	49	155	0.316129	13	251	0.0517928	42	274	0.153285	8	308	0.025974	9	249	0.0361446	15	291	0.0515464	3	103	0.0291262
gonad 5	64	191	0.335079	7	245	0.0285714	16	307	0.0521173	5	341	0.0146628	24	310	0.0774194	6	234	0.025641	8	208	0.0384615
gonad 6	73	171	0.426901	12	211	0.056872	19	305	0.0622951	15	351	0.042735	5	233	0.0214592	10	223	0.044843	9	212	0.0424528
gonad 7	67	217	0.308756	13	265	0.0490566	4	250	0.016	51	332	0.153614	7	328	0.0213415	18	304	0.0592105	18	251	0.0717131
gonad 8	56	186	0.301075	9	241	0.0373444	5	179	0.027933	5	393	0.0127226	9	260	0.0346154	6	270	0.0222222	16	320	0.05
gonad 9	131	233	0.562232	12	235	0.0510638	7	221	0.0316742	6	229	0.0262009	8	311	0.0257235	4	132	0.030303	6	230	0.026087
gonad 10							4	177	0.0225989	27	276	0.0978261	11	295	0.0372881
Total	612	1620		100	2131		165	2562		139	3131		120	2940		88	2081		124	2142
sepa-1 homologs
RNAi	sepa-1=M01E5.6=yk593g11		sepa-1 (M01E5.6) RNAi	N2			vet-2			vet-6			ZK1053.3
Class	PGL-1-absent germ cells	Total germ cells	% PGL-1-absent germ cells				PGL-1-absent germ cells	Total germ cells	% PGL-1-absent germ cells	PGL-1-absent germ cells	Total germ cells	% PGL-1-absent germ cells	PGL-1-absent germ cells	Total germ cells	% PGL-1-absent germ cells
Average	80	229.2	0.330061	53.4	160	0.337259	40.3	197	0.206246	17.5	172.3	0.118755	48.8	164.4	0.279837
S.D.			0.197837			0.115565			0.0718188			0.0983264			0.129949
n			10			10			10			10			10
p-value			0.4291						0.00696946			0.000246019			0.310227
gonad 1	21	223	0.0941704	63	158	0.398734	66	173	0.381503	26	205	0.126829	27	130	0.207692
gonad 2	76	213	0.356808	48	146	0.328767	46	205	0.22439	31	121	0.256198	42	157	0.267516
gonad 3	180	276	0.652174	28	132	0.212121	48	203	0.236453	20	118	0.169492	31	161	0.192547
gonad 4	46	208	0.221154	58	124	0.467742	31	208	0.149038	33	108	0.305556	15	103	0.145631
gonad 5	104	212	0.490566	49	168	0.291667	38	205	0.185366	25	209	0.119617	101	198	0.510101
gonad 6	138	264	0.522727	39	131	0.29771	20	176	0.113636	12	197	0.0609137	57	183	0.311475
gonad 7	23	258	0.0891473	24	173	0.138728	41	185	0.221622	10	202	0.049505	109	215	0.506977
gonad 8	15	136	0.110294	78	145	0.537931	40	202	0.19802	8	161	0.0496894	28	107	0.261682
gonad 9	66	201	0.328358	65	188	0.345745	32	188	0.170213	6	201	0.0298507	48	214	0.224299
gonad 10	131	301	0.435216	82	232	0.353448	41	225	0.182222	4	201	0.0199005	30	176	0.170455
Total	800	2292		534	1597	0.337259	403	1970		175	1723		488	1644
epg-2, epg-11
RNAi	epg-2	epg-2	epg-2 RNAi	epg-11	epg-11	epg-11 RNAi
Class	PGL-1-absent germ cells	Total germ cells	% PGL-1-absent germ cells	PGL-1-absent germ cells	Total germ cells	% PGL-1-absent germ cells
Average	12.3	193.5	0.0606207	6.9	186.6	0.0367568
S.D.			0.0611596			0.0152673
n			10			10
p-value			4.08614e-05			1.03863e-05
gonad 1	5	175	0.0285714	4	171	0.0233918
gonad 2	3	165	0.0181818	10	146	0.0684932
gonad 3	13	211	0.0616114	3	145	0.0206897
gonad 4	5	178	0.0280899	6	142	0.0422535
gonad 5	4	204	0.0196078	8	208	0.0384615
gonad 6	28	175	0.16	4	191	0.0209424
gonad 7	9	268	0.0335821	12	253	0.0474308
gonad 8	44	235	0.187234	4	158	0.0253165
gonad 9	9	214	0.0420561	10	211	0.0473934
gonad 10	3	110	0.0272727	8	241	0.033195
Total	123	1935		69	1866

## Sheet: Fig7B
strain	LGG-1 foci number
N2	34
N2	24
N2	31
N2	19
N2	26
N2	29
N2	27
N2	22
N2	32
N2	22
N2	33
N2	27
N2	29
N2	31
N2	30
N2	33
N2	35
N2	25
N2	19
N2	35
N2	33
N2	31
N2	22
cep-1	0
cep-1	0
cep-1	3
cep-1	0
cep-1	0
cep-1	0
cep-1	0
cep-1	8
cep-1	10
cep-1	2
cep-1	0
cep-1	0
cep-1	0
cep-1	0
cep-1	0
cep-1	4
cep-1	0
cep-1	6
cep-1	0
cep-1	0
cep-1	2
cep-1	3
cep-1	4
egl-1	15
egl-1	28
egl-1	20
egl-1	27
egl-1	19
egl-1	27
egl-1	30
egl-1	27
egl-1	25
egl-1	26
egl-1	28
egl-1	18
egl-1	14
egl-1	22
egl-1	28
egl-1	27
egl-1	21
egl-1	15
egl-1	17
egl-1	16
egl-1	20
egl-1	25
egl-1	26
egl-1	28
egl-1	31

## Sheet: S1C
strain	UV	LGG-1 foci number
N2	0 J	0
N2	0 J	0
N2	0 J	0
N2	0 J	0
N2	0 J	0
N2	0 J	0
N2	0 J	0
N2	0 J	0
N2	0 J	0
N2	0 J	0
N2	0 J	1
atg-13	0 J	0
atg-13	0 J	0
atg-13	0 J	0
atg-13	0 J	0
atg-13	0 J	0
atg-13	0 J	0
atg-13	0 J	0
atg-13	0 J	0
atg-13	0 J	0
atg-13	0 J	0
atg-13	0 J	0
atg-13	0 J	0
atg-9	0 J	0
atg-9	0 J	0
atg-9	0 J	0
atg-9	0 J	0
atg-9	0 J	0
atg-9	0 J	0
atg-9	0 J	0
atg-9	0 J	0
atg-9	0 J	0
atg-9	0 J	0
atg-9	0 J	0
atg-9	0 J	0
epg-8	0 J	0
epg-8	0 J	0
epg-8	0 J	0
epg-8	0 J	0
epg-8	0 J	0
epg-8	0 J	0
epg-8	0 J	0
epg-8	0 J	0
epg-8	0 J	0
epg-8	0 J	0
epg-8	0 J	0
epg-8	0 J	0
atg-4.1	0 J	0
atg-4.1	0 J	0
atg-4.1	0 J	0
atg-4.1	0 J	0
atg-4.1	0 J	0
atg-4.1	0 J	0
atg-4.1	0 J	0
atg-4.1	0 J	0
atg-4.1	0 J	0
atg-4.1	0 J	0
atg-4.1	0 J	0
atg-4.2	0 J	0
atg-4.2	0 J	0
atg-4.2	0 J	0
atg-4.2	0 J	0
atg-4.2	0 J	0
atg-4.2	0 J	0
atg-4.2	0 J	0
atg-4.2	0 J	0
atg-4.2	0 J	0
atg-4.2	0 J	0
atg-4.2	0 J	0
atg-4.2	0 J	0
atg-2	0 J	0
atg-2	0 J	0
atg-2	0 J	0
atg-2	0 J	0
atg-2	0 J	0
atg-2	0 J	0
atg-2	0 J	0
atg-2	0 J	0
atg-2	0 J	0
atg-2	0 J	0
atg-2	0 J	0
atg-2	0 J	0
atg-18	0 J	0
atg-18	0 J	0
atg-18	0 J	0
atg-18	0 J	0
atg-18	0 J	0
atg-18	0 J	0
atg-18	0 J	0
atg-18	0 J	0
atg-18	0 J	0
atg-18	0 J	0
atg-18	0 J	0
atg-18	0 J	0
atg-18	0 J	0
epg-5	0 J	0
epg-5	0 J	0
epg-5	0 J	0
epg-5	0 J	0
epg-5	0 J	0
epg-5	0 J	0
epg-5	0 J	0
epg-5	0 J	0
epg-5	0 J	0
epg-5	0 J	0
epg-5	0 J	0
epg-5	0 J	0
epg-9	0 J	0
epg-9	0 J	0
epg-9	0 J	0
epg-9	0 J	0
epg-9	0 J	0
epg-9	0 J	0
epg-9	0 J	0
epg-9	0 J	0
epg-9	0 J	0
epg-9	0 J	0
epg-9	0 J	0
epg-9	0 J	0
N2	400 J	34
N2	400 J	75
N2	400 J	52
N2	400 J	42
N2	400 J	59
N2	400 J	63
N2	400 J	48
N2	400 J	55
N2	400 J	49
N2	400 J	39
N2	400 J	28
N2	400 J	61
atg-13	400 J	0
atg-13	400 J	8
atg-13	400 J	0
atg-13	400 J	16
atg-13	400 J	8
atg-13	400 J	3
atg-13	400 J	0
atg-13	400 J	4
atg-13	400 J	0
atg-13	400 J	10
atg-13	400 J	0
atg-13	400 J	0
atg-9	400 J	5
atg-9	400 J	0
atg-9	400 J	3
atg-9	400 J	5
atg-9	400 J	3
atg-9	400 J	10
atg-9	400 J	7
atg-9	400 J	0
atg-9	400 J	0
atg-9	400 J	0
atg-9	400 J	0
atg-9	400 J	0
epg-8	400 J	0
epg-8	400 J	0
epg-8	400 J	3
epg-8	400 J	0
epg-8	400 J	0
epg-8	400 J	2
epg-8	400 J	0
epg-8	400 J	0
epg-8	400 J	1
epg-8	400 J	0
epg-8	400 J	0
epg-8	400 J	6
atg-4.1	400 J	0
atg-4.1	400 J	0
atg-4.1	400 J	0
atg-4.1	400 J	0
atg-4.1	400 J	0
atg-4.1	400 J	2
atg-4.1	400 J	0
atg-4.1	400 J	1
atg-4.1	400 J	0
atg-4.1	400 J	0
atg-4.1	400 J	2
atg-4.2	400 J	0
atg-4.2	400 J	0
atg-4.2	400 J	0
atg-4.2	400 J	0
atg-4.2	400 J	5
atg-4.2	400 J	0
atg-4.2	400 J	2
atg-4.2	400 J	0
atg-4.2	400 J	0
atg-4.2	400 J	0
atg-4.2	400 J	0
atg-4.2	400 J	1
atg-2	400 J	0
atg-2	400 J	0
atg-2	400 J	0
atg-2	400 J	0
atg-2	400 J	0
atg-2	400 J	9
atg-2	400 J	0
atg-2	400 J	2
atg-2	400 J	5
atg-2	400 J	0
atg-2	400 J	3
atg-2	400 J	0
atg-18	400 J	0
atg-18	400 J	0
atg-18	400 J	0
atg-18	400 J	2
atg-18	400 J	0
atg-18	400 J	0
atg-18	400 J	7
atg-18	400 J	3
atg-18	400 J	0
atg-18	400 J	2
atg-18	400 J	0
atg-18	400 J	0
atg-18	400 J	0
epg-5	400 J	0
epg-5	400 J	0
epg-5	400 J	0
epg-5	400 J	0
epg-5	400 J	7
epg-5	400 J	0
epg-5	400 J	0
epg-5	400 J	16
epg-5	400 J	0
epg-5	400 J	3
epg-5	400 J	0
epg-5	400 J	0
epg-9	400 J	2
epg-9	400 J	0
epg-9	400 J	0
epg-9	400 J	0
epg-9	400 J	0
epg-9	400 J	0
epg-9	400 J	13
epg-9	400 J	7
epg-9	400 J	0
epg-9	400 J	0
epg-9	400 J	0
epg-9	400 J	0

[truncated: 3 more sheets: S3C, S6B, S7B]
